# Supplementary material for: Community health and human-animal contacts on the edges of Bwindi Impenetrable National Park, Uganda
Source: PLoS One. 2021 Nov 24;16(11):e0254467. doi: 10.1371/journal.pone.0254467 (PMC8612581; doi:10.1371/journal.pone.0254467)
Supplement: S3 File — (XLSX) [file pone.0254467.s015.xlsx]

## Sheet: Sheet1
FileNumber	Village	Parish	Gender	Ethnicity	EducationPrimary	EducationSecondary1_4	EducationSecondary5_6	EducationTertiary	HaveLatrine	LatrineCovered	BedNet	BedNetQty	Married	Children0_1	Children2_5	Children6_10	Children11_15	Children16_20	Children21_30	Children31_40	Children41plus	People0_1	People2_5	People6_10	People11_15	People16_20	People21_30	People31_40	People41plus	LastWeekUnwell	LastWeekHospital	LastWeekTreatment	LastWeekSelf	LastWeekTraditional	LastWeekHealthWorker	LastWeekNotAnswered	SymptomTiredness	SymptomHeadache	SymptomFever	SymptomVomiting	SymptomDiarrhea	SymptomCough	SymptomBreathing	SymptomPain	SymptomRash	SymptomItching	SymptomNoAnswer	SymptomNone	OthersTiredness
8	Mukono	Mukono	Female	Bakiga	Incomplete	#N/A	#N/A	#N/A	Yes	#N/A	Yes	2	No	#N/A	#N/A	#N/A	2	1	#N/A	#N/A	#N/A	#N/A	#N/A	#N/A	2	1	#N/A	1	#N/A	No	No	No	No	No	No	No	#N/A	#N/A	#N/A	#N/A	#N/A	#N/A	#N/A	#N/A	#N/A	#N/A	#N/A	Yes	#N/A
10	Mukono	Mukono	Female	Bakiga	Complete	Complete	#N/A	#N/A	Yes	Yes	Yes	2	No	#N/A	#N/A	#N/A	#N/A	#N/A	#N/A	#N/A	#N/A	#N/A	#N/A	#N/A	#N/A	#N/A	1	#N/A	#N/A	No	No	No	No	No	No	No	#N/A	#N/A	#N/A	#N/A	#N/A	#N/A	#N/A	#N/A	#N/A	#N/A	#N/A	Yes	#N/A
22	Mukono	Mukono	Female	Bakiga	#N/A	#N/A	#N/A	University	Yes	Yes	Yes	1	No	#N/A	#N/A	#N/A	#N/A	#N/A	#N/A	#N/A	#N/A	#N/A	#N/A	1	1	#N/A	1	#N/A	2	No	No	No	No	No	No	No	#N/A	#N/A	#N/A	#N/A	#N/A	#N/A	#N/A	#N/A	#N/A	#N/A	#N/A	Yes	Mild
2	Mukono	Mukono	Male	Bakiga	Complete	#N/A	#N/A	#N/A	Yes	Yes	Yes	1	Yes	4	#N/A	#N/A	#N/A	#N/A	#N/A	#N/A	#N/A	4	#N/A	#N/A	#N/A	#N/A	#N/A	#N/A	#N/A	No	No	No	No	No	No	No	Mild	#N/A	#N/A	#N/A	#N/A	#N/A	#N/A	#N/A	#N/A	#N/A	#N/A	#N/A	Mild
44	Mukono	Mukono	Male	Bakiga	#N/A	#N/A	#N/A	#N/A	Yes	#N/A	Yes	3	Yes	#N/A	#N/A	#N/A	#N/A	#N/A	2	#N/A	#N/A	#N/A	#N/A	#N/A	#N/A	#N/A	#N/A	#N/A	#N/A	Yes	No	No	No	No	Yes	No	Mild	#N/A	#N/A	#N/A	#N/A	#N/A	#N/A	Mild	#N/A	Mild	#N/A	#N/A	#N/A
52	Nkwenda	Mukono	Male	Basonga	Complete	Incomplete	#N/A	#N/A	Yes	Yes	Yes	5	Yes	1	#N/A	#N/A	#N/A	#N/A	#N/A	#N/A	#N/A	1	#N/A	#N/A	#N/A	#N/A	#N/A	2	#N/A	No	No	No	No	No	No	No	#N/A	#N/A	#N/A	#N/A	#N/A	#N/A	#N/A	#N/A	#N/A	#N/A	#N/A	Yes	#N/A
82	Nkwenda	Mukono	Male	Mukonzo	Complete	Complete	Complete	College	Yes	Yes	Yes	3	Yes	#N/A	1	2	#N/A	#N/A	#N/A	#N/A	#N/A	#N/A	1	2	#N/A	#N/A	1	1	#N/A	No	No	No	No	No	No	No	#N/A	#N/A	#N/A	#N/A	#N/A	#N/A	#N/A	#N/A	#N/A	#N/A	#N/A	Yes	#N/A
38	Mukono	Mukono	Male	Bakiga	Incomplete	#N/A	#N/A	#N/A	Yes	Yes	Yes	3	Yes	#N/A	1	2	2	1	#N/A	#N/A	#N/A	#N/A	#N/A	#N/A	#N/A	#N/A	#N/A	#N/A	#N/A	No	No	No	No	No	No	No	#N/A	#N/A	#N/A	#N/A	#N/A	#N/A	#N/A	#N/A	#N/A	#N/A	#N/A	Yes	#N/A
90	Nkwenda	Mukono	Female	Bakiga	Complete	Complete	#N/A	#N/A	Yes	#N/A	Yes	1	No	#N/A	#N/A	#N/A	#N/A	#N/A	#N/A	#N/A	#N/A	#N/A	#N/A	#N/A	#N/A	#N/A	#N/A	#N/A	#N/A	No	No	No	No	No	No	No	#N/A	#N/A	#N/A	#N/A	#N/A	#N/A	#N/A	#N/A	#N/A	#N/A	#N/A	Yes	#N/A
66	Nkwenda	Mukono	Male	Bakiga	Complete	Complete	#N/A	#N/A	Yes	Yes	Yes	3	Yes	#N/A	#N/A	#N/A	#N/A	2	#N/A	#N/A	#N/A	#N/A	#N/A	#N/A	#N/A	2	#N/A	#N/A	2	No	No	No	No	No	No	No	#N/A	#N/A	#N/A	#N/A	#N/A	#N/A	#N/A	#N/A	#N/A	#N/A	#N/A	Yes	#N/A
78	Nkwenda	Mukono	Male	Bakiga	Complete	#N/A	#N/A	#N/A	Yes	Yes	Yes	2	Yes	#N/A	#N/A	#N/A	2	#N/A	#N/A	#N/A	#N/A	#N/A	2	#N/A	#N/A	#N/A	#N/A	#N/A	#N/A	No	No	No	No	No	No	Yes	#N/A	#N/A	#N/A	#N/A	#N/A	#N/A	#N/A	#N/A	#N/A	#N/A	#N/A	Yes	#N/A
100	Nkwenda	Mukono	Male	Bakiga	Incomplete	#N/A	#N/A	#N/A	Yes	Yes	Yes	4	Yes	#N/A	1	2	#N/A	#N/A	#N/A	#N/A	#N/A	#N/A	2	2	2	#N/A	1	#N/A	2	No	No	No	No	No	No	No	#N/A	#N/A	#N/A	#N/A	#N/A	#N/A	#N/A	#N/A	#N/A	#N/A	#N/A	Yes	#N/A
1	Mukono	Mukono	Male	Bakiga	#N/A	Complete	#N/A	#N/A	Yes	#N/A	Yes	3	Yes	#N/A	2	3	#N/A	#N/A	#N/A	#N/A	#N/A	#N/A	2	3	#N/A	#N/A	1	1	#N/A	No	No	No	No	No	No	No	#N/A	#N/A	#N/A	#N/A	#N/A	#N/A	#N/A	#N/A	#N/A	#N/A	#N/A	Yes	#N/A
56	Nkwenda	Mukono	Male	Bakiga	Complete	Complete	Complete	College	Yes	Yes	Yes	2	Yes	#N/A	#N/A	#N/A	2	#N/A	#N/A	#N/A	#N/A	#N/A	#N/A	#N/A	#N/A	#N/A	#N/A	#N/A	#N/A	No	No	No	No	No	No	Yes	#N/A	#N/A	#N/A	#N/A	#N/A	#N/A	#N/A	#N/A	#N/A	#N/A	#N/A	Yes	#N/A
54	Mkwenda	Mukono	Male	Bakiga	Complete	#N/A	#N/A	#N/A	Yes	Yes	Yes	4	Yes	#N/A	#N/A	2	1	2	2	#N/A	#N/A	#N/A	#N/A	2	1	2	2	#N/A	2	No	No	No	No	No	No	Yes	#N/A	#N/A	#N/A	#N/A	#N/A	#N/A	#N/A	#N/A	#N/A	#N/A	#N/A	Yes	#N/A
80	Mkwenda	Mukono	Male	Bakiga	Complete	#N/A	#N/A	#N/A	Yes	Yes	Yes	4	Yes	1	#N/A	2	1	#N/A	#N/A	#N/A	#N/A	1	#N/A	2	1	#N/A	#N/A	2	#N/A	No	No	No	No	No	No	No	#N/A	#N/A	#N/A	#N/A	#N/A	#N/A	#N/A	#N/A	#N/A	#N/A	#N/A	Yes	#N/A
88	Nkwenda	Mukono	Male	Banyankole	#N/A	#N/A	#N/A	College	Yes	Yes	Yes	4	Yes	#N/A	1	#N/A	#N/A	#N/A	#N/A	#N/A	#N/A	#N/A	1	#N/A	#N/A	#N/A	2	#N/A	#N/A	No	No	No	No	No	No	No	#N/A	#N/A	#N/A	#N/A	#N/A	#N/A	#N/A	#N/A	#N/A	#N/A	#N/A	Yes	#N/A
861	Nkwenda	Mukono	Male	Bakiga	Complete	Complete	#N/A	#N/A	Yes	Yes	Yes	2	Yes	2	1	#N/A	#N/A	#N/A	#N/A	#N/A	#N/A	4	3	#N/A	#N/A	#N/A	1	#N/A	#N/A	No	No	No	No	No	Yes	No	#N/A	#N/A	#N/A	#N/A	#N/A	#N/A	#N/A	#N/A	#N/A	#N/A	#N/A	Yes	#N/A
62	Nkwenda	Mukono	Female	Bakiga	Incomplete	#N/A	#N/A	#N/A	Yes	Yes	Yes	1	No	#N/A	#N/A	1	1	1	#N/A	#N/A	1	#N/A	#N/A	1	1	1	#N/A	#N/A	2	No	No	No	No	No	No	No	#N/A	#N/A	#N/A	#N/A	#N/A	#N/A	#N/A	#N/A	#N/A	#N/A	#N/A	Yes	#N/A
84	Nkwenda	Mukono	Male	Bakiga	Complete	Complete	Complete	#N/A	Yes	Yes	Yes	3	Yes	#N/A	#N/A	1	#N/A	#N/A	#N/A	#N/A	#N/A	#N/A	#N/A	2	#N/A	#N/A	1	1	#N/A	No	No	No	No	No	No	No	#N/A	#N/A	#N/A	#N/A	#N/A	#N/A	#N/A	#N/A	#N/A	#N/A	#N/A	Yes	#N/A
5	Mukono	Mukono	Male	Bakiga	#N/A	Complete	#N/A	#N/A	Yes	Yes	Yes	2	Yes	1	2	#N/A	#N/A	#N/A	#N/A	#N/A	#N/A	4	1	#N/A	#N/A	#N/A	1	#N/A	#N/A	No	No	No	No	No	No	No	#N/A	#N/A	#N/A	#N/A	#N/A	#N/A	#N/A	#N/A	#N/A	#N/A	#N/A	Yes	#N/A
30	Mukono	Mukono	Male	Bakiga	Incomplete	#N/A	#N/A	#N/A	Yes	#N/A	Yes	4	Yes	#N/A	#N/A	#N/A	#N/A	5	#N/A	#N/A	#N/A	#N/A	#N/A	#N/A	#N/A	5	#N/A	5	5	No	No	No	No	No	No	No	#N/A	#N/A	#N/A	#N/A	#N/A	#N/A	#N/A	#N/A	#N/A	#N/A	#N/A	Yes	#N/A
12	Mukono	Mukono	Male	Bakiga	Incomplete	#N/A	#N/A	#N/A	#N/A	Yes	Yes	3	Yes	#N/A	#N/A	#N/A	1	#N/A	#N/A	#N/A	#N/A	#N/A	#N/A	#N/A	1	#N/A	#N/A	#N/A	2	No	No	No	No	No	No	No	#N/A	#N/A	#N/A	#N/A	#N/A	#N/A	#N/A	#N/A	#N/A	#N/A	#N/A	Yes	#N/A
36	Mukono	Mukono	Male	Bakiga	Complete	Incomplete	None	#N/A	Yes	Yes	Yes	4	No	#N/A	1	1	1	3	#N/A	1	1	#N/A	1	1	2	2	#N/A	1	1	Yes	No	No	Yes	No	No	No	Mild	Severe	#N/A	#N/A	#N/A	#N/A	#N/A	Severe	#N/A	#N/A	#N/A	#N/A	Severe
40	Mukono	Mukono	Male	Bakiga	Complete	Complete	#N/A	#N/A	Yes	Yes	Yes	3	Yes	#N/A	#N/A	1	2	2	1	#N/A	#N/A	#N/A	#N/A	1	2	2	1	#N/A	5	Yes	No	No	Yes	No	No	No	Mild	#N/A	#N/A	#N/A	#N/A	Moderate	#N/A	#N/A	#N/A	#N/A	#N/A	Yes	Mild
24	Mukono	Mukono	Male	Bakiga	Incomplete	#N/A	#N/A	#N/A	Yes	Yes	Yes	5	Yes	#N/A	2	#N/A	1	1	1	#N/A	#N/A	#N/A	1	#N/A	1	1	1	1	#N/A	No	No	No	No	No	No	Yes	#N/A	#N/A	#N/A	#N/A	#N/A	#N/A	#N/A	#N/A	#N/A	#N/A	#N/A	Yes	#N/A
16	Mukono	Mukono	Female	Bakiga	Complete	Complete	Complete	College	Yes	Yes	Yes	1	No	#N/A	#N/A	#N/A	#N/A	#N/A	#N/A	#N/A	#N/A	#N/A	#N/A	3	#N/A	2	1	#N/A	2	Yes	No	Yes	Yes	No	No	No	Mild	Mild	#N/A	#N/A	#N/A	Mild	#N/A	#N/A	#N/A	#N/A	#N/A	#N/A	Mild
46	Mukono	Mukono	Female	Bakiga	Complete	Incomplete	Incomplete	#N/A	Yes	Yes	Yes	3	Yes	#N/A	#N/A	1	#N/A	#N/A	1	1	1	#N/A	#N/A	1	#N/A	#N/A	1	1	1	No	No	No	No	No	No	Yes	#N/A	#N/A	#N/A	#N/A	#N/A	#N/A	#N/A	#N/A	#N/A	#N/A	#N/A	Yes	Mild
9	Mukono	Mukono	Male	Banyankole	Complete	Complete	#N/A	College	Yes	#N/A	Yes	2	Yes	#N/A	#N/A	#N/A	#N/A	#N/A	#N/A	#N/A	#N/A	#N/A	#N/A	#N/A	#N/A	#N/A	2	#N/A	#N/A	No	No	No	No	No	No	No	#N/A	#N/A	#N/A	#N/A	#N/A	#N/A	#N/A	#N/A	#N/A	#N/A	#N/A	Yes	#N/A
28	Mukono	Mukono	Male	Bakiga	Incomplete	#N/A	#N/A	#N/A	Yes	Yes	Yes	5	Yes	#N/A	1	1	2	3	#N/A	#N/A	#N/A	#N/A	1	1	2	3	#N/A	#N/A	#N/A	Yes	No	No	Yes	No	No	No	#N/A	#N/A	#N/A	#N/A	#N/A	#N/A	Mild	#N/A	#N/A	#N/A	#N/A	#N/A	#N/A
34	Mukono	Mukono	Male	Bakiga	Complete	#N/A	#N/A	#N/A	Yes	Yes	Yes	5	Yes	#N/A	#N/A	#N/A	2	2	#N/A	4	#N/A	#N/A	#N/A	#N/A	1	#N/A	#N/A	4	#N/A	No	No	Yes	No	Yes	No	No	#N/A	Mild	Mild	#N/A	#N/A	#N/A	#N/A	#N/A	#N/A	#N/A	#N/A	No	#N/A
32	Mukono	Mukono	Male	Bakiga	Complete	#N/A	#N/A	#N/A	Yes	Yes	Yes	4	Yes	#N/A	1	1	2	2	1	#N/A	2	#N/A	1	1	2	#N/A	1	#N/A	2	No	No	No	No	No	No	No	#N/A	Mild	#N/A	#N/A	#N/A	Mild	#N/A	#N/A	#N/A	#N/A	#N/A	#N/A	#N/A
18	Mukono	Mukono	Female	Bakiga	None	None	None	#N/A	Yes	Yes	Yes	1	No	#N/A	1	#N/A	1	#N/A	#N/A	#N/A	#N/A	2	1	#N/A	2	#N/A	#N/A	1	#N/A	No	No	No	No	No	No	Yes	Mild	#N/A	#N/A	#N/A	#N/A	#N/A	#N/A	#N/A	#N/A	Severe	#N/A	#N/A	#N/A
11	Mukono	Mukono	Male	Bakiga	Incomplete	#N/A	#N/A	#N/A	Yes	Yes	Yes	2	Yes	#N/A	#N/A	1	#N/A	#N/A	#N/A	#N/A	#N/A	#N/A	#N/A	#N/A	#N/A	#N/A	#N/A	1	#N/A	No	No	No	No	No	No	No	#N/A	#N/A	#N/A	#N/A	#N/A	#N/A	#N/A	#N/A	#N/A	#N/A	#N/A	Yes	#N/A
13	Mukono	Mukono	Male	Bakiga	Complete	#N/A	#N/A	#N/A	Yes	No	Yes	3	Yes	#N/A	#N/A	#N/A	#N/A	#N/A	3	5	#N/A	#N/A	#N/A	#N/A	2	1	#N/A	#N/A	2	No	No	No	No	No	No	No	#N/A	#N/A	#N/A	#N/A	#N/A	#N/A	#N/A	#N/A	#N/A	#N/A	#N/A	Yes	#N/A
15	Mukono	Mukono	Male	Bakiga	Complete	#N/A	#N/A	#N/A	Yes	Yes	Yes	2	Yes	#N/A	#N/A	#N/A	1	#N/A	#N/A	#N/A	#N/A	#N/A	#N/A	#N/A	1	#N/A	#N/A	#N/A	#N/A	Yes	No	No	No	No	No	No	Mild	#N/A	#N/A	#N/A	#N/A	#N/A	#N/A	#N/A	#N/A	#N/A	#N/A	#N/A	Mild
17	Mukono	Mukono	Male	Bakiga	Complete	Complete	Complete	College	Yes	#N/A	Yes	1	Yes	#N/A	1	#N/A	#N/A	#N/A	#N/A	#N/A	#N/A	#N/A	1	#N/A	#N/A	#N/A	2	2	#N/A	No	No	No	No	No	No	Yes	#N/A	#N/A	#N/A	#N/A	#N/A	#N/A	#N/A	#N/A	#N/A	#N/A	#N/A	Yes	#N/A
20	Mukono	Mukono	Male	Bakiga	Incomplete	#N/A	#N/A	#N/A	Yes	Yes	Yes	4	Yes	#N/A	#N/A	#N/A	1	1	2	#N/A	#N/A	5	#N/A	#N/A	#N/A	#N/A	#N/A	#N/A	#N/A	Yes	No	No	No	No	No	Yes	#N/A	#N/A	#N/A	#N/A	#N/A	#N/A	#N/A	#N/A	#N/A	#N/A	#N/A	Yes	#N/A
21	Mukono	Mukono	Male	Bakiga	Complete	None	None	#N/A	Yes	Yes	Yes	3	No	#N/A	4	#N/A	#N/A	#N/A	#N/A	#N/A	#N/A	#N/A	4	#N/A	#N/A	#N/A	#N/A	#N/A	#N/A	No	No	No	No	No	No	No	#N/A	#N/A	#N/A	#N/A	#N/A	#N/A	#N/A	#N/A	#N/A	#N/A	#N/A	Yes	#N/A
25	Mukono	Mukono	Male	Bakiga	Complete	#N/A	#N/A	#N/A	Yes	Yes	Yes	4	Yes	#N/A	1	2	#N/A	#N/A	#N/A	#N/A	#N/A	#N/A	#N/A	#N/A	#N/A	1	#N/A	#N/A	#N/A	No	No	No	No	Yes	No	No	Mild	#N/A	#N/A	#N/A	#N/A	#N/A	#N/A	#N/A	#N/A	#N/A	#N/A	#N/A	Mild
29	Mukono	Mukono	Male	Bakiga	Complete	Complete	#N/A	#N/A	Yes	No	Yes	3	Yes	#N/A	#N/A	#N/A	4	#N/A	#N/A	#N/A	#N/A	#N/A	#N/A	#N/A	#N/A	#N/A	#N/A	#N/A	5	No	No	No	No	No	No	Yes	#N/A	#N/A	#N/A	#N/A	#N/A	#N/A	#N/A	#N/A	#N/A	#N/A	#N/A	Yes	#N/A
31	Mukono	Mukono	Female	Bakiga	#N/A	Complete	None	#N/A	Yes	Yes	Yes	1	No	#N/A	#N/A	#N/A	#N/A	#N/A	#N/A	#N/A	#N/A	#N/A	#N/A	#N/A	#N/A	1	#N/A	#N/A	#N/A	Yes	No	Yes	No	Yes	No	No	#N/A	Moderate	#N/A	#N/A	#N/A	#N/A	#N/A	#N/A	#N/A	#N/A	#N/A	#N/A	#N/A
33	Mukono	Mukono	Male	Bakiga	None	None	None	#N/A	Yes	Yes	Yes	3	Yes	#N/A	1	#N/A	#N/A	3	#N/A	#N/A	#N/A	#N/A	#N/A	#N/A	#N/A	#N/A	#N/A	#N/A	2	No	No	No	No	No	No	Yes	#N/A	#N/A	#N/A	#N/A	#N/A	#N/A	#N/A	#N/A	#N/A	#N/A	#N/A	Yes	#N/A
35	Mukono	Mukono	Male	Bakiga	Incomplete	#N/A	#N/A	#N/A	Yes	#N/A	Yes	2	Yes	#N/A	#N/A	1	#N/A	2	#N/A	#N/A	#N/A	#N/A	1	#N/A	#N/A	2	#N/A	2	#N/A	No	No	No	No	No	No	No	#N/A	#N/A	#N/A	#N/A	#N/A	#N/A	#N/A	#N/A	#N/A	#N/A	#N/A	Yes	#N/A
37	Mukono	Mukono	Male	Bakiga	None	None	None	#N/A	Yes	No	Yes	3	No	2	#N/A	#N/A	#N/A	#N/A	#N/A	#N/A	#N/A	4	#N/A	5	#N/A	#N/A	#N/A	5	5	No	No	No	Yes	No	No	No	Mild	#N/A	#N/A	#N/A	#N/A	#N/A	#N/A	#N/A	#N/A	#N/A	#N/A	#N/A	#N/A
39	Mukono	Mukono	Male	Bakiga	None	None	None	None	Yes	#N/A	Yes	6	No	#N/A	#N/A	1	#N/A	3	2	#N/A	#N/A	#N/A	#N/A	#N/A	#N/A	#N/A	#N/A	#N/A	#N/A	Yes	No	No	Yes	No	No	No	Severe	#N/A	Moderate	#N/A	#N/A	#N/A	#N/A	#N/A	#N/A	#N/A	#N/A	#N/A	#N/A
41	Mukono	Mukono	Male	Bakiga	Complete	None	None	#N/A	Yes	Yes	Yes	1	Yes	#N/A	#N/A	#N/A	2	2	#N/A	#N/A	2	#N/A	#N/A	#N/A	2	2	#N/A	#N/A	2	No	No	No	No	Yes	No	No	Mild	#N/A	#N/A	#N/A	#N/A	Mild	#N/A	#N/A	#N/A	#N/A	#N/A	#N/A	Mild
43	Mukono	Mukono	Male	Bakiga	Incomplete	None	None	#N/A	Yes	Yes	Yes	4	Yes	1	#N/A	1	1	1	2	2	#N/A	#N/A	#N/A	#N/A	#N/A	#N/A	#N/A	#N/A	#N/A	Yes	No	No	No	No	No	Yes	Mild	#N/A	#N/A	#N/A	#N/A	#N/A	#N/A	#N/A	#N/A	#N/A	#N/A	#N/A	#N/A
45	Mukono	Mukono	Female	Bakiga	None	None	None	#N/A	Yes	Yes	Yes	5	No	#N/A	#N/A	2	2	1	#N/A	#N/A	#N/A	#N/A	2	#N/A	#N/A	2	#N/A	1	#N/A	Yes	No	Yes	No	Yes	Yes	No	Moderate	Severe	Severe	Mild	Moderate	Severe	#N/A	Moderate	Moderate	Mild	#N/A	#N/A	Moderate
47	Mukono	Mukono	Male	Batwa	Incomplete	Incomplete	Incomplete	College	Yes	Yes	Yes	3	Yes	#N/A	#N/A	#N/A	1	1	1	#N/A	#N/A	#N/A	#N/A	#N/A	1	1	1	#N/A	#N/A	Yes	No	Yes	No	No	Yes	No	Severe	Severe	Severe	Severe	Severe	Severe	Severe	Severe	Severe	Severe	#N/A	#N/A	Severe
49	Mukono	Mukono	Male	Bakiga	Complete	None	None	#N/A	Yes	No	Yes	4	Yes	#N/A	2	2	2	#N/A	#N/A	#N/A	2	#N/A	#N/A	#N/A	#N/A	#N/A	#N/A	#N/A	#N/A	Yes	No	No	No	No	No	No	#N/A	#N/A	#N/A	#N/A	#N/A	#N/A	#N/A	Mild	#N/A	#N/A	#N/A	#N/A	#N/A
53	Nkwenda	Mukono	Male	Bakiga	Incomplete	Incomplete	Incomplete	#N/A	Yes	Yes	Yes	6	Yes	#N/A	#N/A	#N/A	1	1	1	#N/A	#N/A	#N/A	#N/A	#N/A	1	1	1	1	1	Yes	No	No	Yes	No	No	No	Mild	Mild	#N/A	#N/A	Mild	#N/A	Mild	Mild	#N/A	#N/A	#N/A	#N/A	#N/A
55	Nkwenda	Mukono	Male	Bakiga	#N/A	Incomplete	#N/A	#N/A	Yes	Yes	Yes	5	Yes	#N/A	#N/A	1	1	1	#N/A	#N/A	#N/A	#N/A	#N/A	1	1	1	#N/A	2	#N/A	Yes	No	No	No	No	No	No	#N/A	#N/A	#N/A	#N/A	#N/A	#N/A	#N/A	#N/A	#N/A	#N/A	#N/A	Yes	#N/A
57	Nkwenda	Mukono	Male	Bakiga	#N/A	#N/A	#N/A	College	Yes	Yes	Yes	3	Yes	1	1	#N/A	#N/A	#N/A	#N/A	#N/A	#N/A	1	1	#N/A	#N/A	#N/A	1	1	#N/A	No	No	No	No	No	No	No	#N/A	#N/A	#N/A	#N/A	#N/A	#N/A	#N/A	#N/A	#N/A	#N/A	#N/A	Yes	#N/A
59	Nkwenda	Mukono	Male	Bakiga	Complete	#N/A	#N/A	#N/A	Yes	Yes	Yes	4	Yes	#N/A	#N/A	3	#N/A	2	#N/A	#N/A	2	#N/A	#N/A	3	#N/A	2	1	#N/A	2	No	No	No	No	No	No	Yes	#N/A	#N/A	#N/A	#N/A	#N/A	#N/A	#N/A	#N/A	#N/A	#N/A	Yes	#N/A	#N/A
61	Nkwenda	Mukono	Male	Bakiga	Complete	Complete	Complete	#N/A	Yes	Yes	Yes	2	Yes	#N/A	#N/A	3	1	#N/A	#N/A	#N/A	#N/A	#N/A	#N/A	3	1	#N/A	#N/A	2	#N/A	No	No	No	No	No	No	No	Mild	Mild	#N/A	#N/A	#N/A	#N/A	#N/A	#N/A	#N/A	#N/A	#N/A	#N/A	#N/A
65	Nkwenda	Mukono	Male	Bakiga	#N/A	#N/A	#N/A	College	Yes	Yes	Yes	2	Yes	#N/A	2	#N/A	#N/A	#N/A	#N/A	#N/A	#N/A	#N/A	2	#N/A	#N/A	#N/A	#N/A	1	#N/A	Yes	No	No	Yes	No	No	No	Mild	#N/A	#N/A	#N/A	#N/A	#N/A	#N/A	#N/A	#N/A	#N/A	#N/A	#N/A	#N/A
69	Nkwendo	Mukono	Female	Bakiga	#N/A	#N/A	#N/A	College	Yes	Yes	Yes	1	No	#N/A	#N/A	#N/A	#N/A	#N/A	#N/A	#N/A	#N/A	#N/A	#N/A	#N/A	#N/A	#N/A	#N/A	#N/A	#N/A	No	No	No	No	No	No	No	#N/A	#N/A	#N/A	#N/A	#N/A	#N/A	#N/A	#N/A	#N/A	#N/A	#N/A	Yes	#N/A
71	Nkwenda	Mukono	Male	Bakiga	Complete	Complete	Complete	University	Yes	Yes	Yes	2	Yes	#N/A	1	1	1	#N/A	#N/A	#N/A	#N/A	#N/A	1	#N/A	#N/A	1	#N/A	#N/A	1	No	No	No	No	No	No	No	#N/A	#N/A	#N/A	#N/A	#N/A	#N/A	#N/A	#N/A	#N/A	#N/A	#N/A	Yes	Moderate
73	Nkwenda	Mukono	Male	Bakiga	#N/A	Complete	#N/A	#N/A	Yes	Yes	Yes	2	Yes	#N/A	2	2	#N/A	#N/A	#N/A	#N/A	#N/A	#N/A	3	#N/A	#N/A	#N/A	3	#N/A	#N/A	No	No	No	No	No	No	No	Mild	#N/A	#N/A	#N/A	#N/A	#N/A	#N/A	#N/A	#N/A	#N/A	#N/A	#N/A	#N/A
75	Nkwenda	Mukono	Male	Bakiga	Complete	Complete	Complete	College	Yes	Yes	Yes	2	Yes	#N/A	#N/A	#N/A	#N/A	#N/A	1	#N/A	#N/A	#N/A	#N/A	#N/A	#N/A	#N/A	#N/A	#N/A	#N/A	Yes	No	No	No	No	No	No	#N/A	#N/A	#N/A	#N/A	#N/A	#N/A	#N/A	#N/A	#N/A	#N/A	#N/A	Yes	#N/A
77	Nkwenda	Mukono	Male	Bakiga	Complete	#N/A	#N/A	#N/A	Yes	Yes	Yes	#N/A	Yes	#N/A	#N/A	#N/A	#N/A	1	5	2	#N/A	#N/A	#N/A	2	#N/A	1	#N/A	#N/A	#N/A	No	No	No	No	No	No	No	#N/A	#N/A	#N/A	#N/A	#N/A	#N/A	#N/A	#N/A	#N/A	#N/A	#N/A	Yes	#N/A
79	Nkwenda	Mukono	Male	Bakiga	#N/A	#N/A	#N/A	#N/A	Yes	Yes	Yes	4	Yes	#N/A	2	3	1	#N/A	#N/A	#N/A	#N/A	#N/A	1	3	1	#N/A	#N/A	#N/A	#N/A	No	No	No	No	No	No	Yes	#N/A	#N/A	#N/A	#N/A	#N/A	#N/A	#N/A	#N/A	#N/A	#N/A	#N/A	Yes	#N/A
81	Nkwenda	Mukono	Male	Bakiga	Complete	Incomplete	#N/A	#N/A	Yes	Yes	Yes	8	Yes	#N/A	#N/A	1	1	1	#N/A	#N/A	#N/A	#N/A	#N/A	1	1	1	5	#N/A	2	No	No	No	No	No	No	No	#N/A	#N/A	#N/A	#N/A	#N/A	#N/A	#N/A	#N/A	#N/A	#N/A	#N/A	Yes	#N/A
85	Nkwenda	Mukono	Male	Bakiga	Complete	Complete	#N/A	#N/A	Yes	Yes	Yes	3	Yes	1	#N/A	#N/A	#N/A	#N/A	#N/A	#N/A	#N/A	1	#N/A	#N/A	#N/A	#N/A	2	#N/A	#N/A	No	No	No	No	No	No	No	#N/A	#N/A	#N/A	#N/A	#N/A	#N/A	#N/A	#N/A	#N/A	#N/A	#N/A	Yes	#N/A
87	Nkwenda	Mukono	Male	Bakiga	#N/A	#N/A	#N/A	University	Yes	#N/A	Yes	4	Yes	#N/A	1	1	1	#N/A	#N/A	#N/A	#N/A	#N/A	1	1	#N/A	1	#N/A	2	#N/A	No	No	No	No	No	No	No	#N/A	#N/A	#N/A	#N/A	#N/A	#N/A	#N/A	#N/A	#N/A	#N/A	#N/A	Yes	#N/A
89	Nkwenda	Mukono	Male	Bakiga	#N/A	#N/A	#N/A	College	Yes	#N/A	Yes	2	Yes	#N/A	#N/A	#N/A	#N/A	#N/A	#N/A	#N/A	#N/A	#N/A	#N/A	#N/A	#N/A	#N/A	2	#N/A	#N/A	No	No	No	No	No	No	No	#N/A	#N/A	#N/A	#N/A	#N/A	#N/A	#N/A	#N/A	#N/A	#N/A	#N/A	Yes	#N/A
91	Nkwanda	Mukono	Female	Bakiga	#N/A	#N/A	#N/A	College	Yes	Yes	Yes	1	No	#N/A	#N/A	#N/A	#N/A	#N/A	2	#N/A	1	#N/A	#N/A	#N/A	#N/A	#N/A	#N/A	#N/A	#N/A	No	No	No	No	No	No	No	#N/A	#N/A	#N/A	#N/A	#N/A	#N/A	#N/A	#N/A	#N/A	#N/A	#N/A	Yes	#N/A
95	Nkwenda	Mukono	Female	Bakiga	#N/A	#N/A	#N/A	College	Yes	Yes	Yes	1	No	#N/A	#N/A	#N/A	5	#N/A	#N/A	#N/A	#N/A	#N/A	#N/A	#N/A	#N/A	#N/A	#N/A	#N/A	#N/A	No	No	No	No	No	No	No	#N/A	#N/A	#N/A	#N/A	#N/A	#N/A	#N/A	#N/A	#N/A	#N/A	#N/A	Yes	#N/A
99	Kwenda	Mukono	Male	Bakiga	Complete	Complete	#N/A	#N/A	Yes	#N/A	Yes	4	No	#N/A	1	2	1	#N/A	#N/A	#N/A	#N/A	#N/A	#N/A	#N/A	#N/A	#N/A	#N/A	2	#N/A	Yes	No	Yes	Yes	No	No	No	#N/A	Mild	#N/A	#N/A	#N/A	#N/A	#N/A	#N/A	#N/A	#N/A	#N/A	#N/A	#N/A
6	Mukono	#N/A	Female	Bakiga	Complete	Complete	#N/A	#N/A	Yes	#N/A	Yes	1	No	#N/A	#N/A	#N/A	#N/A	#N/A	#N/A	#N/A	#N/A	#N/A	#N/A	#N/A	#N/A	#N/A	1	#N/A	#N/A	Yes	Yes	Yes	No	No	Yes	No	#N/A	Mild	#N/A	#N/A	#N/A	#N/A	#N/A	#N/A	#N/A	#N/A	#N/A	#N/A	#N/A
76	Nkwenda	Mukono	Male	Bakiga	Complete	Complete	Complete	College	Yes	Yes	Yes	3	Yes	1	1	1	#N/A	#N/A	#N/A	#N/A	#N/A	1	1	1	#N/A	#N/A	#N/A	1	#N/A	Yes	Yes	Yes	No	No	Yes	No	#N/A	Mild	#N/A	#N/A	Mild	#N/A	#N/A	Mild	#N/A	#N/A	#N/A	#N/A	#N/A
92	Nkwenda	Mukono	Male	Bakiga	Incomplete	#N/A	#N/A	#N/A	Yes	Yes	Yes	2	Yes	#N/A	#N/A	#N/A	#N/A	#N/A	#N/A	#N/A	#N/A	#N/A	#N/A	#N/A	#N/A	#N/A	#N/A	#N/A	#N/A	Yes	Yes	Yes	No	No	Yes	No	Mild	Moderate	Mild	Mild	#N/A	Mild	Moderate	Moderate	Mild	Mild	#N/A	#N/A	#N/A
64	Nkwenda	Mukono	Male	#N/A	Complete	Complete	#N/A	#N/A	Yes	Yes	Yes	4	Yes	1	1	1	#N/A	#N/A	#N/A	#N/A	#N/A	1	1	1	#N/A	#N/A	1	1	#N/A	Yes	Yes	Yes	No	No	Yes	No	#N/A	#N/A	#N/A	#N/A	#N/A	Moderate	#N/A	#N/A	#N/A	#N/A	#N/A	#N/A	#N/A
74	Nkwenda	Mukono	Male	Bakiga	Complete	Incomplete	#N/A	#N/A	Yes	Yes	Yes	2	Yes	#N/A	2	2	#N/A	#N/A	#N/A	#N/A	#N/A	#N/A	2	2	#N/A	#N/A	1	1	#N/A	Yes	Yes	Yes	No	No	Yes	No	#N/A	Moderate	#N/A	#N/A	#N/A	Moderate	#N/A	Severe	#N/A	#N/A	#N/A	#N/A	#N/A
94	Nkwenda	Mukono	Female	Bakiga	Incomplete	#N/A	#N/A	#N/A	Yes	Yes	Yes	4	No	1	1	#N/A	1	2	#N/A	#N/A	2	1	1	1	1	2	#N/A	#N/A	2	Yes	Yes	Yes	No	No	Yes	No	Mild	#N/A	#N/A	#N/A	#N/A	Mild	#N/A	#N/A	#N/A	#N/A	#N/A	#N/A	Mild
3	Mukono	Mukono	Male	Bakiga	#N/A	Incomplete	#N/A	#N/A	Yes	Yes	Yes	3	Yes	#N/A	1	#N/A	2	#N/A	#N/A	#N/A	#N/A	#N/A	1	#N/A	2	#N/A	2	#N/A	#N/A	Yes	Yes	Yes	No	No	Yes	No	#N/A	Mild	#N/A	#N/A	#N/A	#N/A	#N/A	#N/A	#N/A	#N/A	#N/A	#N/A	Mild
4	Mukono	Mukono	Male	Bakiga	Incomplete	#N/A	#N/A	#N/A	Yes	Yes	Yes	3	Yes	#N/A	1	2	#N/A	2	#N/A	#N/A	#N/A	#N/A	2	3	#N/A	3	#N/A	3	#N/A	Yes	Yes	Yes	No	No	Yes	No	#N/A	Moderate	#N/A	#N/A	#N/A	#N/A	#N/A	#N/A	#N/A	#N/A	#N/A	#N/A	#N/A
98	Nkwenda	Mukono	Female	Bakiga	Complete	Complete	Complete	University	Yes	Yes	Yes	1	No	#N/A	#N/A	#N/A	#N/A	#N/A	#N/A	#N/A	#N/A	#N/A	1	1	2	#N/A	#N/A	1	#N/A	Yes	Yes	Yes	No	No	Yes	No	#N/A	#N/A	Moderate	#N/A	Mild	Mild	#N/A	Mild	#N/A	#N/A	#N/A	#N/A	Moderate
72	Nkwenda	Mukono	Male	Bakiga	Complete	Incomplete	#N/A	#N/A	Yes	Yes	Yes	5	Yes	#N/A	1	1	2	2	#N/A	#N/A	#N/A	#N/A	1	1	2	2	#N/A	1	1	Yes	Yes	Yes	No	No	Yes	No	#N/A	#N/A	#N/A	#N/A	#N/A	#N/A	#N/A	#N/A	#N/A	#N/A	#N/A	#N/A	#N/A
862	Nkwenda	Mukono	Male	Bakiga	Complete	Complete	#N/A	#N/A	Yes	Yes	Yes	3	Yes	#N/A	2	#N/A	#N/A	#N/A	#N/A	#N/A	#N/A	#N/A	2	#N/A	#N/A	#N/A	3	#N/A	#N/A	Yes	Yes	Yes	No	No	Yes	No	Mild	Mild	#N/A	#N/A	#N/A	#N/A	#N/A	#N/A	#N/A	#N/A	#N/A	#N/A	#N/A
70	Nkwenda	Mukono	Male	Bakiga	Complete	Complete	#N/A	#N/A	Yes	Yes	Yes	3	Yes	#N/A	#N/A	#N/A	#N/A	#N/A	#N/A	#N/A	#N/A	#N/A	#N/A	#N/A	#N/A	#N/A	#N/A	#N/A	#N/A	Yes	Yes	Yes	No	No	Yes	No	#N/A	#N/A	#N/A	#N/A	#N/A	#N/A	#N/A	#N/A	#N/A	#N/A	#N/A	#N/A	#N/A
58	Nkwenda	Mukono	Male	Bakiga	Complete	Incomplete	#N/A	#N/A	Yes	Yes	Yes	3	Yes	#N/A	1	#N/A	1	1	1	#N/A	#N/A	#N/A	#N/A	1	1	#N/A	1	#N/A	#N/A	Yes	Yes	Yes	No	Yes	No	No	#N/A	Mild	#N/A	#N/A	#N/A	#N/A	#N/A	#N/A	#N/A	#N/A	#N/A	#N/A	#N/A
60	Nkwenda	Mukono	Male	Bakiga	Complete	Incomplete	#N/A	#N/A	Yes	Yes	Yes	3	Yes	#N/A	#N/A	1	#N/A	#N/A	#N/A	#N/A	#N/A	#N/A	#N/A	#N/A	#N/A	#N/A	#N/A	2	#N/A	No	Yes	Yes	No	No	Yes	No	#N/A	Mild	Mild	#N/A	#N/A	Mild	#N/A	Mild	#N/A	#N/A	#N/A	#N/A	Mild
42	Mukono	Mukono	Male	Bakiga	Incomplete	#N/A	#N/A	#N/A	Yes	#N/A	Yes	5	Yes	2	1	2	1	2	#N/A	#N/A	#N/A	#N/A	#N/A	#N/A	#N/A	#N/A	#N/A	1	1	Yes	Yes	Yes	No	No	Yes	No	Moderate	#N/A	#N/A	#N/A	#N/A	#N/A	#N/A	#N/A	#N/A	#N/A	#N/A	#N/A	Moderate
7	Mukono	Mukono	Male	Bakiga	#N/A	Complete	#N/A	#N/A	Yes	#N/A	Yes	3	Yes	1	#N/A	2	#N/A	#N/A	1	1	#N/A	#N/A	#N/A	#N/A	#N/A	#N/A	#N/A	#N/A	#N/A	Yes	Yes	Yes	No	No	Yes	No	#N/A	Moderate	#N/A	#N/A	#N/A	Moderate	#N/A	#N/A	#N/A	#N/A	#N/A	#N/A	#N/A
14	Mukono	Mukono	Female	Bakiga	Complete	Incomplete	#N/A	#N/A	Yes	Yes	Yes	1	No	#N/A	#N/A	#N/A	#N/A	#N/A	#N/A	#N/A	#N/A	#N/A	#N/A	#N/A	#N/A	#N/A	#N/A	#N/A	#N/A	Yes	Yes	Yes	Yes	No	No	No	#N/A	Mild	#N/A	#N/A	#N/A	#N/A	#N/A	#N/A	#N/A	#N/A	#N/A	#N/A	#N/A
50	Mukono	Mukono	Male	Bakiga	Incomplete	#N/A	#N/A	#N/A	Yes	#N/A	Yes	3	Yes	#N/A	2	#N/A	2	#N/A	#N/A	1	#N/A	#N/A	2	#N/A	2	#N/A	#N/A	1	#N/A	Yes	Yes	Yes	No	No	Yes	No	Mild	Moderate	Moderate	#N/A	#N/A	#N/A	#N/A	Mild	#N/A	#N/A	#N/A	#N/A	#N/A
48	Mukono	Mukono	Male	Bakiga	Complete	#N/A	#N/A	#N/A	Yes	Yes	Yes	3	Yes	#N/A	1	2	#N/A	#N/A	#N/A	1	1	#N/A	#N/A	#N/A	#N/A	#N/A	#N/A	#N/A	#N/A	Yes	Yes	Yes	No	No	Yes	No	#N/A	Mild	#N/A	#N/A	#N/A	#N/A	#N/A	#N/A	#N/A	#N/A	#N/A	#N/A	#N/A
26	Mukono	Mukono	Male	Bakiga	Incomplete	#N/A	#N/A	#N/A	Yes	Yes	Yes	1	Yes	5	#N/A	#N/A	#N/A	#N/A	#N/A	#N/A	#N/A	5	#N/A	#N/A	2	#N/A	#N/A	#N/A	#N/A	Yes	Yes	Yes	No	No	Yes	No	Moderate	Mild	Mild	#N/A	#N/A	Mild	Mild	Mild	#N/A	#N/A	#N/A	#N/A	#N/A
19	Mukono	Mukono	Male	Bakiga	Complete	None	None	#N/A	Yes	Yes	Yes	3	Yes	#N/A	#N/A	#N/A	2	1	4	2	#N/A	#N/A	#N/A	3	#N/A	#N/A	2	#N/A	#N/A	Yes	Yes	No	No	No	No	No	Moderate	Moderate	#N/A	#N/A	#N/A	#N/A	#N/A	Mild	#N/A	Moderate	#N/A	#N/A	Moderate
23	Mukono	Mukono	Male	Bakiga	Incomplete	None	None	#N/A	Yes	Yes	Yes	3	Yes	#N/A	#N/A	#N/A	2	1	2	#N/A	#N/A	#N/A	#N/A	#N/A	#N/A	1	#N/A	#N/A	#N/A	Yes	Yes	Yes	No	No	Yes	No	#N/A	#N/A	#N/A	#N/A	#N/A	#N/A	Moderate	Mild	#N/A	#N/A	#N/A	#N/A	#N/A
27	Mukono	Mukono	Female	Bakiga	Complete	None	None	#N/A	Yes	#N/A	Yes	1	Yes	#N/A	#N/A	#N/A	#N/A	#N/A	#N/A	#N/A	1	3	#N/A	#N/A	#N/A	3	#N/A	#N/A	#N/A	Yes	Yes	Yes	No	No	Yes	No	Severe	Mild	#N/A	#N/A	#N/A	#N/A	#N/A	#N/A	#N/A	#N/A	#N/A	#N/A	#N/A
51	Nkwenda	Mukono	Male	Bakiga	#N/A	Complete	#N/A	#N/A	Yes	No	Yes	3	Yes	#N/A	1	2	#N/A	#N/A	#N/A	#N/A	#N/A	#N/A	1	2	#N/A	#N/A	#N/A	2	#N/A	Yes	Yes	Yes	No	No	Yes	No	#N/A	Mild	#N/A	#N/A	#N/A	#N/A	#N/A	#N/A	#N/A	#N/A	#N/A	#N/A	#N/A
63	Nkwenda	Mukono	Male	Bakiga	Incomplete	Incomplete	Incomplete	#N/A	Yes	Yes	Yes	2	Yes	#N/A	#N/A	1	#N/A	#N/A	#N/A	#N/A	#N/A	#N/A	#N/A	1	#N/A	#N/A	1	1	#N/A	Yes	Yes	Yes	No	No	Yes	No	#N/A	Mild	#N/A	#N/A	#N/A	#N/A	#N/A	#N/A	#N/A	#N/A	#N/A	#N/A	#N/A
67	Nkwenda	Mukono	Male	Bakiga	Complete	#N/A	#N/A	#N/A	Yes	Yes	Yes	4	Yes	#N/A	1	#N/A	#N/A	1	2	#N/A	#N/A	#N/A	1	#N/A	#N/A	#N/A	#N/A	1	1	Yes	Yes	Yes	No	No	Yes	No	Mild	#N/A	#N/A	#N/A	#N/A	#N/A	#N/A	#N/A	#N/A	#N/A	#N/A	#N/A	#N/A
93	Nkwenda	Mukono	Male	Bakiga	Complete	Incomplete	#N/A	#N/A	Yes	Yes	Yes	7	Yes	1	#N/A	#N/A	#N/A	#N/A	#N/A	#N/A	#N/A	1	1	2	1	1	3	#N/A	2	Yes	Yes	Yes	No	No	Yes	No	Moderate	Moderate	Mild	#N/A	#N/A	Mild	#N/A	Mild	#N/A	#N/A	#N/A	#N/A	Moderate
96	Nkwenda	Mukono	Female	Bakiga	Complete	Complete	#N/A	College	Yes	Yes	Yes	2	No	#N/A	#N/A	#N/A	#N/A	#N/A	#N/A	#N/A	#N/A	#N/A	#N/A	#N/A	#N/A	#N/A	1	1	2	Yes	Yes	Yes	No	No	Yes	No	#N/A	Severe	#N/A	#N/A	#N/A	#N/A	#N/A	#N/A	#N/A	#N/A	#N/A	#N/A	Mild
97	Nkwendo	Mukono	Male	Bakiga	Incomplete	#N/A	#N/A	#N/A	Yes	#N/A	Yes	4	Yes	#N/A	2	1	1	2	#N/A	#N/A	#N/A	#N/A	2	1	1	2	#N/A	#N/A	2	Yes	Yes	Yes	No	No	Yes	No	#N/A	#N/A	#N/A	#N/A	#N/A	Mild	#N/A	#N/A	#N/A	#N/A	#N/A	#N/A	#N/A
[truncated: 11 more columns]
