# Supplementary material for: Community health and human-animal contacts on the edges of Bwindi Impenetrable National Park, Uganda
Source: PLoS One. 2021 Nov 24;16(11):e0254467. doi: 10.1371/journal.pone.0254467 (PMC8612581; doi:10.1371/journal.pone.0254467)
Supplement: S4 File — (XLSX) [file pone.0254467.s016.xlsx]

## Sheet: Sheet1
fkfilenumber	day	bednetlastnight	meetingpeople	touchpeople	seepeopletouch	touch0_1	touch2_10	touch11_20	touch21_40	touch41plus	touch_aa	touch_ab	touch_ac	touch_ad	touch_ae	touch_bb	touch_bc	touch_bd	touch_be	touch_cc	touch_cd	touch_ce	touch_dd	touch_de	touch_ee	toiletuse	meat	blood	bitten	cut	cutwashed	eat	eattimes	washbeforeeating	SymptomTiredness	SymptomHeadache	SymptomFever	SymptomVomiting	SymptomDiarrhea	SymptomCough	SymptomBreathing	SymptomPain	SymptomRash	SymptomOther	SymptomOtherName	SymptomItching	SymptomNoAnswer	SymptomNone	OthersTiredness
14	1	Yes	No	No	Yes	#N/A	#N/A	#N/A	2	#N/A	No	No	No	No	No	No	No	No	No	No	Yes	No	Yes	No	No	1	No	No	No	No	No	Yes	2	Yes	1	#N/A	#N/A	#N/A	1	#N/A	#N/A	#N/A	#N/A	#N/A	#N/A	#N/A	#N/A	#N/A	1
14	2	Yes	Yes	Yes	Yes	#N/A	#N/A	#N/A	3	#N/A	No	No	No	No	No	No	No	No	No	No	Yes	No	Yes	No	No	2	Yes	No	No	No	No	Yes	1	No	1	1	#N/A	#N/A	#N/A	#N/A	#N/A	#N/A	#N/A	#N/A	#N/A	#N/A	#N/A	#N/A	1
14	3	Yes	Yes	No	Yes	#N/A	#N/A	3	#N/A	#N/A	No	Yes	No	No	No	Yes	Yes	No	No	No	No	No	No	No	No	1	No	No	No	No	No	Yes	2	Yes	1	2	#N/A	#N/A	#N/A	#N/A	#N/A	#N/A	#N/A	#N/A	#N/A	#N/A	#N/A	#N/A	1
14	4	Yes	Yes	Yes	Yes	#N/A	2	5	#N/A	#N/A	No	No	No	Yes	No	Yes	No	Yes	No	No	No	No	No	No	No	1	No	No	No	No	No	Yes	1	Yes	#N/A	1	#N/A	#N/A	#N/A	#N/A	#N/A	#N/A	#N/A	#N/A	#N/A	#N/A	#N/A	#N/A	#N/A
14	5	#N/A	#N/A	#N/A	#N/A	#N/A	1	#N/A	#N/A	#N/A	No	No	No	No	No	No	No	No	No	No	No	No	No	No	No	#N/A	#N/A	#N/A	#N/A	#N/A	#N/A	#N/A	0	#N/A	#N/A	#N/A	#N/A	#N/A	#N/A	#N/A	#N/A	#N/A	#N/A	#N/A	#N/A	#N/A	#N/A	#N/A	#N/A
31	7	Yes	No	Yes	Yes	2	2	5	2	2	Yes	No	No	Yes	No	No	No	No	No	Yes	No	No	Yes	No	Yes	1	No	No	No	Yes	No	Yes	2	Yes	2	#N/A	#N/A	#N/A	#N/A	#N/A	2	#N/A	#N/A	#N/A	#N/A	#N/A	#N/A	#N/A	#N/A
31	6	Yes	No	Yes	Yes	2	#N/A	2	2	3	No	No	No	Yes	No	No	No	No	No	Yes	Yes	No	Yes	No	Yes	1	No	No	No	No	No	Yes	2	Yes	2	2	#N/A	#N/A	#N/A	#N/A	#N/A	#N/A	#N/A	#N/A	#N/A	#N/A	#N/A	#N/A	#N/A
31	4	Yes	Yes	Yes	Yes	2	#N/A	2	#N/A	#N/A	No	No	No	Yes	No	No	No	No	No	No	No	No	Yes	No	Yes	1	No	No	No	No	No	Yes	2	No	#N/A	2	#N/A	#N/A	#N/A	#N/A	#N/A	#N/A	#N/A	#N/A	#N/A	#N/A	#N/A	#N/A	#N/A
33	2	Yes	No	Yes	Yes	#N/A	1	#N/A	2	2	No	No	No	Yes	No	No	No	No	No	Yes	No	No	Yes	Yes	No	1	No	No	No	No	#N/A	Yes	1	Yes	#N/A	#N/A	#N/A	#N/A	#N/A	#N/A	#N/A	#N/A	#N/A	#N/A	#N/A	#N/A	#N/A	Yes	#N/A
33	5	Yes	No	Yes	Yes	#N/A	#N/A	#N/A	5	5	No	Yes	No	Yes	No	Yes	No	No	No	No	No	No	Yes	No	Yes	1	No	Yes	No	No	No	Yes	2	Yes	#N/A	#N/A	#N/A	#N/A	#N/A	#N/A	#N/A	#N/A	#N/A	#N/A	#N/A	#N/A	#N/A	Yes	#N/A
24	5	Yes	Yes	Yes	Yes	1	2	3	4	2	No	No	No	Yes	No	No	Yes	No	No	No	No	Yes	No	Yes	No	2	No	No	No	No	No	Yes	3	Yes	#N/A	#N/A	#N/A	#N/A	#N/A	#N/A	#N/A	#N/A	#N/A	#N/A	#N/A	#N/A	#N/A	#N/A	#N/A
24	6	Yes	No	Yes	Yes	3	2	4	2	3	Yes	No	Yes	No	No	No	Yes	No	No	No	Yes	Yes	Yes	No	Yes	3	No	No	No	No	No	Yes	3	Yes	#N/A	#N/A	#N/A	#N/A	#N/A	#N/A	#N/A	#N/A	#N/A	#N/A	#N/A	#N/A	#N/A	Yes	#N/A
24	7	Yes	No	Yes	Yes	2	3	4	3	1	No	No	No	Yes	No	Yes	No	No	No	Yes	No	No	Yes	No	Yes	1	No	No	No	No	No	Yes	1	Yes	#N/A	1	#N/A	#N/A	#N/A	#N/A	#N/A	#N/A	#N/A	#N/A	#N/A	#N/A	#N/A	#N/A	#N/A
16	1	Yes	Yes	Yes	Yes	#N/A	5	#N/A	5	#N/A	No	No	No	No	No	Yes	No	No	No	Yes	No	No	Yes	No	No	1	No	No	No	No	No	Yes	2	Yes	#N/A	#N/A	#N/A	#N/A	#N/A	#N/A	#N/A	#N/A	#N/A	#N/A	#N/A	#N/A	#N/A	Yes	1
16	2	Yes	Yes	Yes	Yes	#N/A	5	5	5	5	No	No	No	No	No	Yes	No	Yes	No	Yes	Yes	No	Yes	Yes	Yes	1	No	No	No	No	No	Yes	2	Yes	1	1	#N/A	#N/A	#N/A	#N/A	#N/A	#N/A	#N/A	#N/A	#N/A	#N/A	#N/A	#N/A	1
42	3	Yes	Yes	Yes	Yes	2	1	#N/A	4	5	No	No	Yes	Yes	Yes	No	Yes	Yes	Yes	No	No	No	No	No	No	1	No	No	No	No	No	Yes	2	Yes	#N/A	#N/A	#N/A	#N/A	#N/A	#N/A	#N/A	#N/A	#N/A	#N/A	#N/A	#N/A	#N/A	#N/A	#N/A
42	4	Yes	Yes	Yes	Yes	2	#N/A	3	4	2	Yes	No	No	No	No	No	No	No	No	Yes	No	No	No	No	Yes	3	No	No	No	No	No	Yes	2	Yes	2	#N/A	#N/A	#N/A	#N/A	#N/A	#N/A	#N/A	#N/A	#N/A	#N/A	#N/A	#N/A	#N/A	2
42	5	Yes	Yes	Yes	Yes	#N/A	2	3	4	2	No	No	No	No	No	No	No	No	No	Yes	No	No	Yes	No	Yes	3	No	No	No	No	No	Yes	3	Yes	#N/A	#N/A	#N/A	#N/A	#N/A	2	#N/A	#N/A	#N/A	#N/A	#N/A	#N/A	#N/A	#N/A	#N/A
42	6	Yes	Yes	Yes	Yes	1	#N/A	2	3	2	No	No	No	No	No	Yes	No	No	No	Yes	No	No	No	No	Yes	2	No	No	No	No	No	Yes	2	Yes	#N/A	#N/A	#N/A	#N/A	#N/A	2	#N/A	#N/A	#N/A	#N/A	#N/A	#N/A	#N/A	#N/A	#N/A
42	7	Yes	Yes	Yes	Yes	1	2	4	#N/A	3	No	No	No	No	No	Yes	No	No	No	No	No	No	Yes	No	Yes	2	#N/A	#N/A	#N/A	#N/A	#N/A	#N/A	0	#N/A	#N/A	#N/A	#N/A	#N/A	#N/A	2	#N/A	#N/A	#N/A	#N/A	#N/A	#N/A	#N/A	#N/A	#N/A
60	5	Yes	Yes	Yes	Yes	#N/A	1	#N/A	2	#N/A	No	Yes	No	Yes	No	No	No	No	No	No	No	No	Yes	No	No	3	No	No	No	No	No	Yes	3	Yes	#N/A	1	#N/A	#N/A	#N/A	1	#N/A	1	#N/A	#N/A	#N/A	#N/A	#N/A	#N/A	#N/A
60	6	Yes	No	Yes	Yes	1	2	#N/A	1	#N/A	No	No	No	Yes	No	No	No	Yes	No	No	No	No	No	No	No	2	Yes	Yes	#N/A	#N/A	#N/A	#N/A	0	#N/A	#N/A	#N/A	#N/A	#N/A	#N/A	#N/A	#N/A	#N/A	#N/A	#N/A	#N/A	#N/A	#N/A	Yes	#N/A
60	7	Yes	Yes	Yes	Yes	2	1	#N/A	2	#N/A	Yes	No	Yes	Yes	Yes	No	No	No	No	No	No	No	No	No	No	3	No	No	No	No	No	Yes	4	Yes	#N/A	#N/A	#N/A	#N/A	#N/A	#N/A	#N/A	#N/A	#N/A	#N/A	#N/A	#N/A	#N/A	Yes	#N/A
76	1	Yes	No	Yes	Yes	#N/A	2	#N/A	4	#N/A	No	No	No	No	No	No	No	No	No	No	No	No	Yes	No	No	2	No	No	No	No	#N/A	Yes	1	Yes	1	1	#N/A	#N/A	#N/A	#N/A	#N/A	#N/A	#N/A	#N/A	#N/A	#N/A	#N/A	#N/A	#N/A
1	4	Yes	No	Yes	No	2	#N/A	#N/A	1	#N/A	No	No	No	No	No	No	No	No	No	No	No	No	No	No	No	1	No	No	No	No	No	Yes	1	Yes	#N/A	#N/A	#N/A	#N/A	#N/A	#N/A	#N/A	#N/A	#N/A	#N/A	#N/A	#N/A	#N/A	Yes	#N/A
58	5	Yes	Yes	Yes	Yes	1	2	3	4	3	No	No	Yes	Yes	No	No	No	No	No	Yes	No	No	Yes	No	No	2	No	No	No	No	No	Yes	2	Yes	#N/A	#N/A	#N/A	#N/A	#N/A	#N/A	#N/A	#N/A	#N/A	#N/A	#N/A	#N/A	#N/A	#N/A	1
60	1	Yes	Yes	Yes	Yes	#N/A	#N/A	#N/A	1	#N/A	No	Yes	Yes	Yes	No	No	No	No	Yes	No	No	No	No	No	No	2	No	No	No	No	No	Yes	3	Yes	1	1	1	#N/A	#N/A	1	#N/A	1	#N/A	#N/A	#N/A	#N/A	#N/A	#N/A	1
60	2	Yes	Yes	Yes	Yes	#N/A	1	#N/A	2	#N/A	Yes	No	Yes	No	No	No	No	No	Yes	No	No	No	No	No	No	2	No	No	No	No	No	Yes	3	Yes	1	1	1	1	#N/A	1	#N/A	1	#N/A	#N/A	#N/A	#N/A	#N/A	#N/A	1
60	3	Yes	Yes	Yes	Yes	#N/A	1	#N/A	1	#N/A	No	Yes	Yes	No	No	No	No	No	No	No	No	No	No	No	No	1	No	No	No	No	No	Yes	2	Yes	1	1	1	#N/A	#N/A	1	#N/A	1	#N/A	#N/A	#N/A	#N/A	#N/A	#N/A	1
60	4	Yes	Yes	Yes	Yes	#N/A	#N/A	#N/A	#N/A	#N/A	No	No	No	Yes	No	No	No	Yes	No	No	No	No	No	No	No	1	Yes	Yes	No	Yes	Yes	Yes	3	Yes	#N/A	1	#N/A	#N/A	#N/A	#N/A	#N/A	1	#N/A	#N/A	#N/A	#N/A	#N/A	#N/A	#N/A
8	6	Yes	No	Yes	Yes	#N/A	3	4	#N/A	5	No	No	No	Yes	No	Yes	No	No	No	No	No	No	Yes	No	No	1	No	No	No	No	No	Yes	3	Yes	#N/A	#N/A	#N/A	#N/A	#N/A	#N/A	#N/A	#N/A	#N/A	#N/A	#N/A	#N/A	#N/A	Yes	#N/A
8	7	Yes	No	Yes	Yes	#N/A	3	4	2	5	No	No	No	Yes	No	Yes	No	No	No	No	No	No	Yes	No	No	1	No	No	No	No	No	Yes	3	Yes	#N/A	#N/A	#N/A	#N/A	#N/A	#N/A	#N/A	#N/A	#N/A	#N/A	#N/A	#N/A	#N/A	Yes	#N/A
6	1	Yes	Yes	Yes	Yes	#N/A	#N/A	2	3	#N/A	No	No	No	No	No	No	Yes	Yes	No	No	No	No	Yes	No	No	2	No	No	No	No	No	Yes	2	Yes	1	#N/A	#N/A	#N/A	#N/A	#N/A	#N/A	#N/A	#N/A	#N/A	#N/A	#N/A	#N/A	#N/A	#N/A
6	2	Yes	No	Yes	No	#N/A	#N/A	#N/A	5	#N/A	No	No	No	Yes	No	No	No	Yes	No	Yes	No	No	No	No	No	1	No	No	No	No	No	Yes	2	Yes	#N/A	1	#N/A	#N/A	#N/A	#N/A	#N/A	#N/A	#N/A	#N/A	#N/A	#N/A	#N/A	#N/A	#N/A
6	3	Yes	Yes	Yes	No	#N/A	#N/A	2	5	#N/A	No	No	No	No	No	No	No	Yes	No	Yes	No	No	Yes	Yes	No	2	Yes	No	No	No	No	Yes	2	Yes	#N/A	1	#N/A	#N/A	#N/A	#N/A	#N/A	#N/A	#N/A	#N/A	#N/A	#N/A	#N/A	#N/A	#N/A
33	4	Yes	No	Yes	Yes	5	5	5	5	5	No	Yes	No	Yes	No	Yes	No	No	No	Yes	No	No	Yes	No	Yes	2	No	No	No	No	No	Yes	2	Yes	#N/A	#N/A	#N/A	#N/A	#N/A	#N/A	#N/A	#N/A	#N/A	#N/A	#N/A	#N/A	#N/A	Yes	#N/A
33	3	Yes	No	Yes	Yes	1	#N/A	#N/A	1	2	No	No	No	Yes	No	No	No	No	No	No	No	No	Yes	No	Yes	2	Yes	Yes	No	No	No	Yes	2	No	#N/A	#N/A	#N/A	#N/A	#N/A	#N/A	#N/A	#N/A	#N/A	#N/A	#N/A	#N/A	#N/A	Yes	#N/A
33	7	Yes	Yes	Yes	Yes	2	5	5	5	4	No	Yes	Yes	Yes	No	Yes	No	Yes	No	No	No	No	Yes	No	Yes	2	No	Yes	No	No	No	Yes	2	Yes	#N/A	#N/A	#N/A	#N/A	#N/A	#N/A	#N/A	#N/A	#N/A	#N/A	#N/A	#N/A	#N/A	Yes	#N/A
33	1	Yes	Yes	Yes	Yes	#N/A	1	1	2	#N/A	No	Yes	Yes	No	No	No	No	No	No	No	No	No	Yes	No	Yes	2	No	No	No	No	No	Yes	1	Yes	1	#N/A	#N/A	#N/A	#N/A	#N/A	#N/A	#N/A	#N/A	#N/A	#N/A	#N/A	#N/A	#N/A	1
33	6	Yes	No	#N/A	#N/A	2	#N/A	5	1	1	No	Yes	No	Yes	No	Yes	No	No	No	Yes	No	No	Yes	No	No	1	No	No	No	No	No	Yes	1	No	#N/A	#N/A	#N/A	#N/A	#N/A	#N/A	#N/A	#N/A	#N/A	#N/A	#N/A	#N/A	#N/A	Yes	#N/A
10	6	Yes	No	Yes	Yes	2	#N/A	5	1	1	No	Yes	No	Yes	No	Yes	No	No	No	Yes	No	No	Yes	No	No	1	No	No	No	No	No	Yes	1	Yes	#N/A	1	#N/A	#N/A	#N/A	1	#N/A	#N/A	#N/A	#N/A	#N/A	#N/A	#N/A	#N/A	#N/A
10	7	Yes	No	Yes	Yes	#N/A	1	#N/A	5	1	No	Yes	No	Yes	No	Yes	No	Yes	No	No	No	No	Yes	No	Yes	2	No	No	No	No	No	Yes	2	Yes	#N/A	1	#N/A	#N/A	#N/A	1	#N/A	#N/A	#N/A	#N/A	#N/A	#N/A	#N/A	#N/A	#N/A
22	1	No	Yes	Yes	Yes	#N/A	2	2	5	2	No	Yes	No	No	No	Yes	No	Yes	No	Yes	Yes	No	No	Yes	Yes	1	No	No	No	No	#N/A	Yes	3	Yes	#N/A	#N/A	#N/A	#N/A	#N/A	#N/A	#N/A	#N/A	#N/A	#N/A	#N/A	#N/A	#N/A	Yes	1
22	2	Yes	No	Yes	Yes	#N/A	#N/A	1	5	1	No	Yes	Yes	Yes	No	No	Yes	Yes	Yes	No	No	No	No	Yes	Yes	2	No	No	No	No	No	Yes	3	Yes	#N/A	#N/A	#N/A	#N/A	#N/A	#N/A	#N/A	#N/A	#N/A	#N/A	#N/A	#N/A	#N/A	Yes	#N/A
22	3	Yes	No	No	Yes	#N/A	#N/A	2	5	1	No	No	No	No	No	No	No	No	No	No	No	No	No	No	No	1	No	No	No	No	No	Yes	4	Yes	#N/A	#N/A	#N/A	#N/A	#N/A	#N/A	#N/A	#N/A	#N/A	#N/A	#N/A	#N/A	#N/A	Yes	#N/A
22	4	Yes	Yes	Yes	Yes	#N/A	#N/A	2	5	#N/A	No	No	Yes	Yes	No	Yes	No	Yes	No	No	No	No	No	Yes	Yes	1	No	No	No	No	No	Yes	2	Yes	#N/A	#N/A	#N/A	#N/A	#N/A	#N/A	#N/A	#N/A	#N/A	#N/A	#N/A	#N/A	#N/A	#N/A	#N/A
22	5	Yes	No	Yes	Yes	#N/A	#N/A	2	5	1	No	Yes	No	No	Yes	No	No	Yes	No	Yes	Yes	Yes	No	No	No	1	#N/A	No	No	No	#N/A	Yes	3	Yes	#N/A	#N/A	#N/A	#N/A	#N/A	#N/A	#N/A	#N/A	#N/A	#N/A	#N/A	#N/A	#N/A	Yes	#N/A
22	6	Yes	No	Yes	Yes	#N/A	#N/A	2	5	1	No	Yes	No	Yes	No	Yes	No	Yes	No	Yes	No	Yes	Yes	Yes	Yes	1	No	No	No	No	#N/A	Yes	3	Yes	#N/A	#N/A	#N/A	#N/A	#N/A	#N/A	#N/A	#N/A	#N/A	#N/A	#N/A	#N/A	#N/A	Yes	#N/A
2	1	Yes	Yes	Yes	No	5	#N/A	#N/A	1	#N/A	Yes	No	No	No	No	No	No	No	No	No	No	No	Yes	No	No	#N/A	No	No	No	No	No	Yes	1	Yes	1	#N/A	#N/A	#N/A	#N/A	#N/A	#N/A	#N/A	#N/A	#N/A	#N/A	#N/A	#N/A	#N/A	1
2	2	Yes	Yes	Yes	Yes	1	#N/A	#N/A	1	#N/A	No	No	No	No	No	No	No	No	No	Yes	No	No	No	No	No	#N/A	No	No	No	No	No	Yes	#N/A	Yes	#N/A	#N/A	#N/A	#N/A	#N/A	#N/A	#N/A	#N/A	#N/A	#N/A	#N/A	#N/A	#N/A	#N/A	1
66	5	Yes	Yes	Yes	Yes	#N/A	#N/A	#N/A	5	5	No	No	No	No	No	Yes	No	No	No	Yes	No	No	Yes	No	Yes	2	No	No	No	No	No	Yes	3	Yes	#N/A	#N/A	#N/A	#N/A	#N/A	#N/A	#N/A	#N/A	#N/A	#N/A	#N/A	#N/A	#N/A	Yes	#N/A
66	6	Yes	Yes	Yes	Yes	5	#N/A	4	#N/A	2	No	No	No	No	No	Yes	No	No	No	Yes	No	No	No	No	Yes	2	No	No	No	No	No	Yes	2	Yes	#N/A	#N/A	#N/A	#N/A	#N/A	#N/A	#N/A	#N/A	#N/A	#N/A	#N/A	#N/A	#N/A	Yes	#N/A
66	7	Yes	Yes	Yes	Yes	#N/A	#N/A	#N/A	#N/A	#N/A	No	No	No	No	No	No	No	No	No	Yes	No	No	Yes	No	Yes	1	No	No	No	No	No	Yes	1	Yes	#N/A	#N/A	#N/A	#N/A	#N/A	#N/A	#N/A	#N/A	#N/A	#N/A	#N/A	#N/A	#N/A	Yes	#N/A
78	1	Yes	Yes	Yes	No	#N/A	1	2	3	#N/A	No	No	No	Yes	No	Yes	No	No	No	No	No	No	Yes	No	No	3	No	No	No	No	No	Yes	2	Yes	#N/A	#N/A	#N/A	#N/A	#N/A	#N/A	#N/A	#N/A	#N/A	#N/A	#N/A	#N/A	#N/A	Yes	#N/A
78	2	Yes	No	Yes	No	#N/A	#N/A	3	3	#N/A	No	No	No	Yes	No	Yes	No	No	No	Yes	No	No	Yes	No	No	2	No	No	No	No	No	Yes	3	Yes	#N/A	#N/A	#N/A	#N/A	#N/A	#N/A	#N/A	#N/A	#N/A	#N/A	#N/A	#N/A	#N/A	Yes	#N/A
78	3	Yes	Yes	Yes	Yes	#N/A	#N/A	2	#N/A	#N/A	Yes	No	No	Yes	No	Yes	No	No	No	No	No	Yes	No	No	No	2	Yes	Yes	No	No	No	Yes	3	Yes	#N/A	#N/A	#N/A	#N/A	#N/A	#N/A	#N/A	#N/A	#N/A	#N/A	#N/A	#N/A	#N/A	Yes	#N/A
78	4	Yes	Yes	Yes	Yes	#N/A	4	3	2	#N/A	No	No	No	Yes	No	Yes	No	No	No	Yes	No	No	Yes	No	No	2	No	No	No	No	No	Yes	3	Yes	#N/A	#N/A	#N/A	#N/A	#N/A	#N/A	#N/A	#N/A	#N/A	#N/A	#N/A	#N/A	#N/A	Yes	#N/A
78	5	Yes	Yes	Yes	Yes	#N/A	#N/A	#N/A	2	#N/A	No	No	No	Yes	No	No	No	No	No	No	No	No	Yes	No	Yes	3	No	No	No	No	Yes	Yes	3	Yes	#N/A	#N/A	#N/A	#N/A	#N/A	#N/A	#N/A	#N/A	#N/A	#N/A	#N/A	#N/A	#N/A	Yes	#N/A
78	6	Yes	Yes	Yes	Yes	#N/A	#N/A	3	2	#N/A	No	No	No	No	No	No	No	No	No	Yes	No	No	Yes	No	No	3	No	No	No	No	No	Yes	3	Yes	#N/A	#N/A	#N/A	#N/A	#N/A	#N/A	#N/A	#N/A	#N/A	#N/A	#N/A	#N/A	#N/A	Yes	#N/A
78	7	Yes	Yes	Yes	Yes	#N/A	#N/A	#N/A	2	#N/A	No	No	No	No	No	Yes	No	No	No	Yes	No	No	Yes	No	No	3	No	No	No	No	No	Yes	3	Yes	#N/A	#N/A	#N/A	#N/A	#N/A	#N/A	#N/A	#N/A	#N/A	#N/A	#N/A	#N/A	#N/A	Yes	#N/A
98	1	Yes	Yes	Yes	Yes	1	#N/A	3	1	2	No	Yes	Yes	No	Yes	Yes	No	No	No	Yes	Yes	No	Yes	Yes	Yes	1	No	No	No	No	No	Yes	1	Yes	1	1	#N/A	#N/A	#N/A	#N/A	#N/A	#N/A	#N/A	#N/A	#N/A	#N/A	#N/A	#N/A	1
98	2	Yes	Yes	Yes	Yes	1	1	2	1	1	Yes	No	Yes	Yes	Yes	Yes	No	No	No	Yes	No	No	No	No	Yes	1	No	No	#N/A	#N/A	#N/A	Yes	1	Yes	1	#N/A	1	#N/A	#N/A	#N/A	#N/A	#N/A	#N/A	#N/A	#N/A	#N/A	#N/A	#N/A	1
98	3	Yes	Yes	Yes	Yes	#N/A	1	#N/A	#N/A	#N/A	No	No	No	Yes	No	Yes	No	No	No	No	No	No	No	No	No	#N/A	No	No	No	No	No	Yes	1	Yes	1	#N/A	#N/A	1	#N/A	#N/A	#N/A	#N/A	#N/A	#N/A	#N/A	#N/A	#N/A	#N/A	1
98	4	No	No	No	Yes	#N/A	1	#N/A	#N/A	#N/A	No	No	No	Yes	No	No	No	No	No	Yes	No	No	Yes	No	No	#N/A	No	No	No	No	Yes	Yes	1	Yes	1	#N/A	#N/A	#N/A	#N/A	#N/A	#N/A	#N/A	#N/A	#N/A	#N/A	#N/A	#N/A	#N/A	1
98	5	Yes	Yes	No	No	1	#N/A	1	#N/A	1	No	No	No	Yes	Yes	Yes	No	No	No	No	No	No	No	No	No	#N/A	No	No	No	No	No	#N/A	#N/A	#N/A	1	1	#N/A	#N/A	#N/A	#N/A	#N/A	#N/A	#N/A	#N/A	#N/A	#N/A	#N/A	#N/A	1
98	6	Yes	No	No	Yes	#N/A	#N/A	#N/A	#N/A	#N/A	No	No	No	No	No	No	No	Yes	No	No	No	No	No	No	No	1	#N/A	#N/A	#N/A	#N/A	#N/A	Yes	1	#N/A	#N/A	#N/A	#N/A	#N/A	#N/A	#N/A	#N/A	#N/A	#N/A	#N/A	#N/A	#N/A	#N/A	#N/A	1
98	7	Yes	No	No	Yes	#N/A	#N/A	#N/A	#N/A	#N/A	No	No	Yes	Yes	No	No	No	No	No	No	No	No	No	No	No	#N/A	No	No	No	No	No	Yes	1	Yes	1	#N/A	#N/A	#N/A	#N/A	#N/A	#N/A	#N/A	#N/A	#N/A	#N/A	#N/A	#N/A	#N/A	1
56	1	Yes	Yes	Yes	Yes	#N/A	#N/A	#N/A	5	#N/A	Yes	No	No	No	No	Yes	No	No	No	Yes	No	No	Yes	No	Yes	3	No	No	No	No	No	Yes	3	Yes	#N/A	#N/A	#N/A	#N/A	#N/A	#N/A	#N/A	#N/A	#N/A	#N/A	#N/A	#N/A	#N/A	Yes	#N/A
56	2	Yes	Yes	Yes	Yes	#N/A	#N/A	#N/A	5	#N/A	Yes	No	No	Yes	Yes	Yes	No	No	No	Yes	No	No	Yes	No	Yes	2	No	No	No	No	No	Yes	3	Yes	#N/A	#N/A	#N/A	#N/A	#N/A	#N/A	#N/A	#N/A	#N/A	#N/A	#N/A	#N/A	#N/A	Yes	#N/A
56	3	Yes	Yes	Yes	Yes	#N/A	2	#N/A	4	5	Yes	No	No	Yes	No	Yes	No	No	No	Yes	No	No	Yes	No	Yes	2	No	No	No	No	No	Yes	3	Yes	#N/A	#N/A	#N/A	#N/A	#N/A	#N/A	#N/A	#N/A	#N/A	#N/A	#N/A	#N/A	#N/A	Yes	#N/A
56	4	Yes	Yes	Yes	Yes	2	#N/A	2	4	5	Yes	No	No	Yes	No	Yes	No	No	No	Yes	No	No	Yes	No	Yes	3	No	No	No	No	No	Yes	2	Yes	#N/A	#N/A	#N/A	#N/A	#N/A	#N/A	#N/A	#N/A	#N/A	#N/A	#N/A	#N/A	#N/A	Yes	#N/A
56	5	Yes	Yes	Yes	Yes	#N/A	1	3	4	5	No	No	No	Yes	No	Yes	No	No	No	Yes	No	No	Yes	No	Yes	2	No	No	No	No	No	Yes	2	Yes	#N/A	#N/A	#N/A	#N/A	#N/A	#N/A	#N/A	#N/A	#N/A	#N/A	#N/A	#N/A	#N/A	Yes	#N/A
56	6	Yes	Yes	Yes	Yes	#N/A	2	3	5	5	No	No	No	Yes	No	Yes	No	No	No	Yes	No	No	Yes	No	Yes	3	No	No	No	No	No	Yes	2	Yes	#N/A	#N/A	#N/A	#N/A	#N/A	#N/A	#N/A	#N/A	#N/A	#N/A	#N/A	#N/A	#N/A	Yes	#N/A
56	7	Yes	Yes	Yes	Yes	#N/A	2	4	5	2	No	No	No	No	Yes	Yes	No	No	No	Yes	No	No	Yes	No	Yes	2	No	No	No	No	No	Yes	3	Yes	#N/A	#N/A	#N/A	#N/A	#N/A	#N/A	#N/A	#N/A	#N/A	#N/A	#N/A	#N/A	#N/A	Yes	#N/A
54	1	Yes	Yes	Yes	Yes	#N/A	2	3	2	#N/A	No	Yes	No	No	No	No	No	No	No	No	Yes	No	No	No	Yes	3	No	No	No	No	#N/A	Yes	3	Yes	#N/A	#N/A	#N/A	#N/A	#N/A	#N/A	#N/A	#N/A	#N/A	#N/A	#N/A	#N/A	#N/A	Yes	#N/A
54	2	Yes	Yes	Yes	Yes	#N/A	2	1	1	1	No	Yes	No	No	No	No	No	No	No	No	Yes	No	No	No	Yes	3	No	No	No	No	No	Yes	3	Yes	#N/A	#N/A	#N/A	#N/A	#N/A	#N/A	#N/A	#N/A	#N/A	#N/A	#N/A	#N/A	#N/A	Yes	#N/A
54	3	Yes	Yes	Yes	Yes	1	#N/A	#N/A	2	3	No	Yes	No	Yes	No	No	No	No	No	No	No	Yes	No	No	No	3	No	No	No	No	No	Yes	3	Yes	#N/A	#N/A	#N/A	#N/A	#N/A	#N/A	#N/A	#N/A	#N/A	#N/A	#N/A	#N/A	#N/A	Yes	#N/A
54	4	Yes	Yes	Yes	Yes	#N/A	3	#N/A	2	1	No	Yes	No	Yes	No	No	No	Yes	No	Yes	No	No	No	No	Yes	3	No	No	No	No	No	Yes	3	Yes	#N/A	#N/A	#N/A	#N/A	#N/A	#N/A	#N/A	#N/A	#N/A	#N/A	#N/A	#N/A	#N/A	Yes	#N/A
54	5	Yes	Yes	Yes	Yes	#N/A	2	#N/A	1	4	No	No	No	Yes	No	No	No	No	No	No	No	No	No	Yes	No	3	No	No	No	No	No	Yes	3	Yes	#N/A	#N/A	#N/A	#N/A	#N/A	#N/A	#N/A	#N/A	#N/A	#N/A	#N/A	#N/A	#N/A	Yes	#N/A
54	6	Yes	Yes	Yes	Yes	#N/A	#N/A	4	#N/A	3	No	Yes	No	Yes	No	No	No	No	No	Yes	No	No	No	Yes	No	3	No	No	No	No	No	Yes	3	Yes	#N/A	#N/A	#N/A	#N/A	#N/A	#N/A	#N/A	#N/A	#N/A	#N/A	#N/A	#N/A	#N/A	Yes	#N/A
16	3	Yes	Yes	Yes	Yes	#N/A	5	#N/A	5	2	No	No	No	No	No	Yes	No	Yes	No	Yes	Yes	No	Yes	No	Yes	2	No	No	No	No	No	Yes	2	Yes	#N/A	#N/A	#N/A	#N/A	#N/A	#N/A	#N/A	#N/A	#N/A	#N/A	#N/A	#N/A	#N/A	Yes	2
16	4	Yes	Yes	Yes	Yes	#N/A	5	5	5	2	No	No	No	No	No	Yes	No	Yes	No	Yes	Yes	No	Yes	Yes	Yes	1	No	No	No	No	No	Yes	1	Yes	#N/A	#N/A	#N/A	#N/A	#N/A	#N/A	#N/A	#N/A	#N/A	#N/A	#N/A	#N/A	#N/A	Yes	#N/A
16	5	Yes	Yes	Yes	Yes	#N/A	5	5	5	2	No	No	No	No	No	Yes	No	Yes	No	Yes	Yes	Yes	Yes	No	No	#N/A	No	No	No	No	No	Yes	2	Yes	#N/A	#N/A	#N/A	#N/A	#N/A	#N/A	#N/A	#N/A	#N/A	#N/A	#N/A	#N/A	#N/A	Yes	#N/A
16	6	Yes	Yes	Yes	Yes	#N/A	5	5	5	2	No	No	No	No	No	Yes	No	Yes	No	Yes	Yes	Yes	Yes	No	Yes	1	No	No	No	No	No	Yes	2	Yes	#N/A	#N/A	#N/A	#N/A	#N/A	#N/A	#N/A	2	#N/A	#N/A	#N/A	#N/A	#N/A	#N/A	#N/A
16	7	Yes	Yes	Yes	Yes	#N/A	5	5	5	#N/A	No	No	No	No	No	Yes	No	Yes	No	Yes	Yes	Yes	Yes	No	Yes	1	No	No	No	No	No	Yes	2	Yes	#N/A	#N/A	#N/A	#N/A	#N/A	2	#N/A	#N/A	#N/A	#N/A	#N/A	#N/A	#N/A	#N/A	#N/A
26	2	#N/A	#N/A	#N/A	#N/A	2	5	4	5	5	No	No	No	No	No	Yes	No	No	No	Yes	No	No	Yes	No	Yes	3	No	No	No	No	No	Yes	3	Yes	#N/A	#N/A	#N/A	#N/A	#N/A	#N/A	#N/A	#N/A	#N/A	#N/A	#N/A	#N/A	#N/A	Yes	#N/A
26	3	Yes	Yes	Yes	Yes	#N/A	2	5	5	3	No	No	No	No	No	Yes	No	No	No	Yes	No	No	Yes	No	Yes	3	No	No	No	No	No	Yes	3	Yes	1	1	#N/A	#N/A	#N/A	1	#N/A	#N/A	#N/A	#N/A	#N/A	#N/A	#N/A	#N/A	1
26	4	Yes	Yes	Yes	Yes	#N/A	3	3	3	2	No	No	No	No	No	Yes	No	No	No	Yes	No	No	Yes	No	Yes	2	No	No	No	No	No	Yes	3	Yes	1	1	#N/A	#N/A	#N/A	1	#N/A	#N/A	#N/A	#N/A	#N/A	#N/A	#N/A	#N/A	#N/A
26	5	Yes	Yes	#N/A	#N/A	#N/A	3	3	2	2	No	No	No	No	No	Yes	No	No	No	Yes	No	No	Yes	No	Yes	2	No	No	No	No	No	Yes	2	Yes	#N/A	1	1	#N/A	#N/A	1	#N/A	#N/A	#N/A	#N/A	#N/A	#N/A	#N/A	#N/A	#N/A
26	6	Yes	Yes	Yes	Yes	2	3	3	4	3	No	No	No	No	No	No	No	No	No	No	No	No	No	No	No	2	No	No	No	No	No	Yes	3	Yes	#N/A	#N/A	#N/A	#N/A	#N/A	#N/A	#N/A	#N/A	#N/A	#N/A	#N/A	#N/A	#N/A	Yes	#N/A
26	7	Yes	Yes	Yes	Yes	#N/A	3	4	5	4	No	No	No	No	No	Yes	No	No	No	Yes	No	No	Yes	No	Yes	3	No	No	No	No	No	Yes	2	Yes	1	#N/A	#N/A	#N/A	#N/A	1	#N/A	#N/A	#N/A	#N/A	#N/A	#N/A	#N/A	#N/A	#N/A
24	1	Yes	Yes	Yes	Yes	#N/A	3	#N/A	3	#N/A	No	No	No	Yes	No	Yes	Yes	No	No	No	No	No	Yes	No	No	2	Yes	Yes	No	No	No	Yes	3	Yes	#N/A	#N/A	#N/A	#N/A	#N/A	#N/A	#N/A	#N/A	#N/A	#N/A	#N/A	#N/A	#N/A	Yes	#N/A
24	2	Yes	Yes	Yes	Yes	#N/A	2	#N/A	2	#N/A	No	No	No	Yes	No	No	Yes	No	No	Yes	No	No	Yes	No	No	3	No	No	No	No	No	Yes	3	Yes	#N/A	#N/A	#N/A	#N/A	#N/A	#N/A	#N/A	#N/A	#N/A	#N/A	#N/A	#N/A	#N/A	Yes	#N/A
24	3	Yes	No	Yes	Yes	#N/A	2	#N/A	3	1	No	No	Yes	No	No	Yes	No	Yes	No	No	No	No	Yes	No	No	2	No	No	No	No	No	Yes	2	Yes	#N/A	#N/A	#N/A	#N/A	#N/A	#N/A	#N/A	#N/A	#N/A	#N/A	#N/A	#N/A	#N/A	Yes	#N/A
24	4	Yes	Yes	Yes	Yes	#N/A	5	3	2	3	No	No	No	Yes	Yes	No	Yes	No	No	Yes	Yes	No	No	No	No	2	No	No	No	No	No	Yes	3	Yes	#N/A	#N/A	#N/A	#N/A	#N/A	#N/A	#N/A	#N/A	#N/A	#N/A	#N/A	#N/A	#N/A	Yes	#N/A
46	1	Yes	No	Yes	Yes	#N/A	#N/A	#N/A	5	#N/A	Yes	No	No	No	No	No	No	No	No	No	No	No	No	No	No	2	No	No	No	No	No	Yes	3	Yes	1	#N/A	#N/A	#N/A	#N/A	#N/A	#N/A	#N/A	#N/A	#N/A	#N/A	#N/A	#N/A	Yes	#N/A
46	2	Yes	Yes	Yes	Yes	2	#N/A	#N/A	#N/A	5	No	No	No	No	No	No	No	No	No	No	No	No	No	No	No	2	No	No	No	No	#N/A	Yes	1	Yes	1	#N/A	#N/A	#N/A	#N/A	#N/A	#N/A	#N/A	#N/A	#N/A	#N/A	#N/A	#N/A	#N/A	#N/A
46	3	Yes	Yes	Yes	Yes	2	4	#N/A	#N/A	5	No	No	No	No	No	No	No	No	No	No	No	No	No	No	No	3	No	No	No	No	No	Yes	4	Yes	1	#N/A	#N/A	#N/A	#N/A	#N/A	#N/A	#N/A	#N/A	#N/A	#N/A	#N/A	#N/A	#N/A	#N/A
46	4	Yes	Yes	Yes	Yes	#N/A	4	#N/A	3	3	Yes	No	No	No	No	No	Yes	No	Yes	No	No	No	Yes	No	Yes	3	No	#N/A	No	No	#N/A	Yes	3	Yes	#N/A	1	#N/A	#N/A	#N/A	#N/A	#N/A	#N/A	#N/A	#N/A	#N/A	#N/A	#N/A	#N/A	#N/A
46	5	Yes	Yes	Yes	Yes	#N/A	3	#N/A	5	#N/A	Yes	No	No	No	No	Yes	No	No	No	Yes	No	No	No	No	Yes	3	No	No	No	No	No	Yes	3	Yes	2	#N/A	#N/A	#N/A	#N/A	#N/A	#N/A	#N/A	#N/A	#N/A	#N/A	#N/A	#N/A	#N/A	2
62	6	Yes	No	Yes	Yes	#N/A	1	3	3	3	No	No	Yes	Yes	No	Yes	No	No	No	Yes	No	No	Yes	No	Yes	2	No	No	No	No	No	Yes	2	Yes	#N/A	#N/A	#N/A	#N/A	#N/A	#N/A	#N/A	#N/A	#N/A	#N/A	#N/A	#N/A	#N/A	Yes	#N/A
62	7	Yes	Yes	Yes	Yes	#N/A	#N/A	#N/A	#N/A	#N/A	No	No	No	Yes	No	Yes	No	Yes	No	No	No	No	Yes	No	Yes	3	No	No	No	No	No	#N/A	#N/A	Yes	#N/A	#N/A	#N/A	#N/A	#N/A	#N/A	#N/A	#N/A	#N/A	#N/A	#N/A	#N/A	#N/A	Yes	#N/A
70	1	Yes	Yes	Yes	Yes	1	3	#N/A	1	#N/A	No	No	No	Yes	No	No	No	Yes	No	No	No	Yes	No	No	No	1	No	No	No	No	No	Yes	1	Yes	#N/A	1	#N/A	#N/A	#N/A	#N/A	#N/A	#N/A	#N/A	#N/A	#N/A	#N/A	#N/A	#N/A	#N/A
70	2	Yes	Yes	Yes	Yes	1	3	#N/A	2	#N/A	No	Yes	No	Yes	No	Yes	No	No	No	No	No	No	Yes	No	No	1	No	No	No	No	No	#N/A	0	Yes	#N/A	#N/A	#N/A	#N/A	#N/A	#N/A	#N/A	#N/A	#N/A	#N/A	#N/A	#N/A	#N/A	Yes	#N/A
70	3	Yes	Yes	Yes	Yes	1	3	#N/A	2	#N/A	No	No	Yes	No	Yes	Yes	No	No	No	No	No	No	Yes	No	No	1	No	No	No	No	No	Yes	2	Yes	#N/A	#N/A	#N/A	#N/A	#N/A	#N/A	#N/A	#N/A	#N/A	#N/A	#N/A	#N/A	#N/A	Yes	#N/A
70	4	Yes	Yes	Yes	Yes	1	3	#N/A	2	#N/A	Yes	No	Yes	Yes	No	Yes	No	No	No	No	No	No	No	No	No	1	No	No	No	No	No	Yes	2	Yes	#N/A	#N/A	#N/A	#N/A	#N/A	#N/A	#N/A	#N/A	#N/A	#N/A	#N/A	#N/A	#N/A	Yes	#N/A
70	5	Yes	Yes	Yes	Yes	1	3	#N/A	2	#N/A	No	Yes	Yes	Yes	No	No	No	No	No	No	No	No	Yes	No	No	1	No	No	No	No	No	Yes	2	Yes	#N/A	#N/A	#N/A	#N/A	1	1	#N/A	1	#N/A	#N/A	#N/A	#N/A	#N/A	#N/A	#N/A
70	6	Yes	Yes	Yes	Yes	1	3	#N/A	2	#N/A	No	Yes	Yes	Yes	No	Yes	No	No	No	No	No	No	No	No	No	2	No	No	No	No	Yes	Yes	1	Yes	#N/A	#N/A	#N/A	#N/A	#N/A	#N/A	#N/A	#N/A	#N/A	#N/A	#N/A	#N/A	#N/A	Yes	#N/A
70	7	Yes	Yes	Yes	Yes	1	3	#N/A	2	#N/A	No	Yes	Yes	Yes	No	Yes	No	No	No	No	No	No	Yes	No	No	1	No	No	No	No	No	Yes	1	Yes	#N/A	#N/A	#N/A	#N/A	#N/A	#N/A	#N/A	#N/A	#N/A	#N/A	#N/A	#N/A	#N/A	Yes	#N/A
58	7	Yes	Yes	Yes	Yes	1	1	#N/A	#N/A	#N/A	No	No	Yes	Yes	No	Yes	No	No	No	No	No	No	Yes	No	No	3	No	No	No	No	No	Yes	3	Yes	#N/A	1	#N/A	#N/A	#N/A	1	#N/A	1	#N/A	#N/A	#N/A	#N/A	#N/A	#N/A	#N/A
58	3	Yes	Yes	Yes	Yes	1	1	#N/A	#N/A	1	Yes	No	No	No	No	Yes	No	No	No	No	No	No	No	No	Yes	1	Yes	Yes	No	No	No	Yes	2	Yes	#N/A	1	#N/A	#N/A	#N/A	#N/A	#N/A	#N/A	#N/A	#N/A	#N/A	#N/A	#N/A	#N/A	#N/A
58	4	Yes	Yes	Yes	Yes	1	#N/A	1	#N/A	1	No	No	No	Yes	No	Yes	No	No	No	No	No	No	Yes	No	No	2	Yes	Yes	Yes	Yes	Yes	Yes	3	Yes	#N/A	1	1	1	1	1	1	1	#N/A	#N/A	#N/A	#N/A	#N/A	#N/A	#N/A
58	1	Yes	Yes	No	No	#N/A	1	2	4	#N/A	No	No	No	No	No	No	No	No	No	No	No	No	Yes	No	No	2	No	No	No	No	No	Yes	2	Yes	#N/A	#N/A	#N/A	#N/A	#N/A	#N/A	#N/A	#N/A	#N/A	#N/A	#N/A	#N/A	#N/A	#N/A	#N/A
58	2	Yes	Yes	Yes	Yes	1	3	1	2	#N/A	No	No	No	No	Yes	No	Yes	No	No	No	Yes	No	No	No	No	4	Yes	Yes	No	Yes	Yes	Yes	2	Yes	#N/A	2	#N/A	#N/A	#N/A	#N/A	#N/A	#N/A	#N/A	#N/A	#N/A	#N/A	#N/A	#N/A	#N/A
58	6	Yes	Yes	Yes	Yes	#N/A	1	1	#N/A	1	No	No	No	Yes	No	No	No	No	No	Yes	No	No	No	No	No	2	No	No	No	No	No	Yes	3	Yes	#N/A	1	#N/A	1	1	#N/A	#N/A	1	#N/A	#N/A	#N/A	#N/A	#N/A	#N/A	#N/A
76	2	Yes	Yes	Yes	Yes	1	2	#N/A	5	#N/A	No	No	No	Yes	No	No	Yes	No	No	No	No	No	Yes	No	No	2	Yes	No	No	#N/A	#N/A	Yes	2	Yes	#N/A	1	#N/A	#N/A	#N/A	#N/A	#N/A	1	#N/A	#N/A	#N/A	#N/A	#N/A	#N/A	#N/A
76	3	Yes	Yes	Yes	Yes	1	2	#N/A	5	#N/A	No	No	No	Yes	No	No	Yes	No	No	No	No	No	Yes	No	No	2	Yes	Yes	No	No	#N/A	Yes	2	Yes	#N/A	1	#N/A	#N/A	#N/A	#N/A	#N/A	1	#N/A	#N/A	#N/A	#N/A	#N/A	#N/A	#N/A
76	4	Yes	No	Yes	Yes	1	4	#N/A	5	#N/A	No	Yes	No	Yes	No	No	No	No	No	No	No	No	No	Yes	No	3	No	No	No	No	#N/A	Yes	1	Yes	#N/A	#N/A	#N/A	#N/A	#N/A	#N/A	#N/A	#N/A	#N/A	#N/A	#N/A	#N/A	#N/A	Yes	#N/A
76	5	Yes	Yes	Yes	Yes	1	1	#N/A	5	#N/A	No	No	No	Yes	No	No	No	No	No	No	Yes	No	Yes	No	No	2	No	No	No	No	No	Yes	2	Yes	#N/A	#N/A	#N/A	#N/A	#N/A	#N/A	#N/A	#N/A	#N/A	#N/A	#N/A	#N/A	#N/A	Yes	#N/A
76	6	Yes	Yes	Yes	Yes	1	1	#N/A	5	#N/A	No	Yes	No	Yes	No	No	No	No	No	No	No	No	Yes	No	No	2	No	No	No	No	No	Yes	1	Yes	#N/A	#N/A	#N/A	#N/A	#N/A	#N/A	#N/A	#N/A	#N/A	#N/A	#N/A	#N/A	#N/A	Yes	#N/A
76	7	Yes	Yes	Yes	Yes	4	3	5	5	5	No	No	Yes	Yes	No	No	No	No	No	No	No	No	Yes	No	No	1	No	No	No	No	No	Yes	1	Yes	#N/A	#N/A	#N/A	#N/A	#N/A	#N/A	#N/A	#N/A	#N/A	#N/A	#N/A	#N/A	#N/A	Yes	#N/A
52	1	Yes	Yes	Yes	Yes	2	#N/A	4	#N/A	#N/A	No	No	No	No	No	No	No	No	No	No	No	No	No	No	No	3	No	No	No	No	No	Yes	0	Yes	#N/A	#N/A	#N/A	#N/A	#N/A	#N/A	#N/A	#N/A	#N/A	#N/A	#N/A	#N/A	#N/A	#N/A	#N/A
52	2	Yes	Yes	Yes	Yes	1	4	#N/A	2	#N/A	No	No	No	Yes	No	Yes	No	No	Yes	Yes	No	No	Yes	No	No	3	No	No	No	No	No	Yes	3	Yes	1	#N/A	#N/A	#N/A	#N/A	#N/A	#N/A	#N/A	#N/A	#N/A	#N/A	#N/A	#N/A	#N/A	1
52	3	Yes	Yes	Yes	Yes	1	4	#N/A	5	#N/A	No	No	Yes	Yes	No	Yes	No	No	No	No	No	Yes	No	No	No	4	No	No	No	No	No	Yes	3	Yes	#N/A	1	#N/A	#N/A	#N/A	#N/A	#N/A	#N/A	#N/A	#N/A	#N/A	#N/A	#N/A	#N/A	#N/A
52	4	Yes	Yes	Yes	Yes	1	3	#N/A	4	#N/A	No	No	No	Yes	No	Yes	No	No	No	Yes	No	No	No	No	No	3	No	No	No	No	No	Yes	3	Yes	#N/A	#N/A	#N/A	#N/A	#N/A	#N/A	#N/A	#N/A	#N/A	#N/A	#N/A	#N/A	#N/A	Yes	#N/A
32	6	Yes	Yes	Yes	Yes	#N/A	1	#N/A	3	3	No	No	No	No	No	Yes	No	No	No	No	No	No	Yes	No	Yes	3	No	No	No	No	No	Yes	2	Yes	#N/A	1	#N/A	#N/A	#N/A	1	#N/A	#N/A	#N/A	#N/A	#N/A	#N/A	#N/A	#N/A	#N/A
32	7	Yes	Yes	Yes	Yes	#N/A	3	4	4	4	No	No	No	No	No	Yes	No	No	No	Yes	No	No	Yes	No	Yes	3	No	No	No	No	No	Yes	2	Yes	#N/A	#N/A	#N/A	#N/A	#N/A	#N/A	#N/A	#N/A	#N/A	#N/A	#N/A	#N/A	#N/A	Yes	#N/A
18	1	Yes	Yes	Yes	Yes	5	#N/A	#N/A	#N/A	#N/A	No	No	No	No	Yes	No	Yes	Yes	No	No	Yes	No	No	Yes	No	3	No	No	#N/A	No	No	Yes	2	Yes	3	#N/A	#N/A	#N/A	#N/A	#N/A	#N/A	#N/A	#N/A	#N/A	#N/A	#N/A	#N/A	#N/A	#N/A
18	2	Yes	Yes	Yes	Yes	#N/A	#N/A	2	4	#N/A	No	No	Yes	No	No	No	No	No	No	No	Yes	No	No	No	No	2	No	No	No	No	No	Yes	2	Yes	#N/A	#N/A	#N/A	#N/A	#N/A	#N/A	#N/A	#N/A	#N/A	#N/A	#N/A	#N/A	#N/A	#N/A	#N/A
18	3	Yes	Yes	Yes	Yes	1	1	1	1	#N/A	Yes	No	No	No	Yes	Yes	No	Yes	No	Yes	No	No	Yes	No	Yes	1	No	No	No	No	No	Yes	2	Yes	#N/A	#N/A	#N/A	#N/A	#N/A	#N/A	#N/A	#N/A	#N/A	#N/A	#N/A	1	#N/A	#N/A	#N/A
14	6	Yes	Yes	No	Yes	#N/A	2	#N/A	4	#N/A	No	No	No	Yes	No	No	No	No	No	Yes	Yes	No	No	No	No	1	Yes	No	No	Yes	No	Yes	1	Yes	#N/A	1	#N/A	#N/A	#N/A	#N/A	#N/A	#N/A	#N/A	#N/A	#N/A	#N/A	#N/A	#N/A	#N/A
14	7	Yes	Yes	No	Yes	#N/A	#N/A	2	5	#N/A	No	No	No	Yes	No	No	No	Yes	No	No	No	No	Yes	No	No	2	Yes	No	No	Yes	No	Yes	1	Yes	1	#N/A	#N/A	#N/A	#N/A	#N/A	#N/A	#N/A	#N/A	#N/A	#N/A	#N/A	#N/A	#N/A	1
28	1	Yes	Yes	Yes	Yes	#N/A	1	2	1	1	No	No	No	No	Yes	No	No	No	Yes	No	No	No	Yes	Yes	No	2	#N/A	#N/A	#N/A	#N/A	#N/A	Yes	1	Yes	1	#N/A	#N/A	#N/A	#N/A	#N/A	#N/A	#N/A	#N/A	#N/A	#N/A	#N/A	#N/A	#N/A	#N/A
28	2	Yes	No	No	No	#N/A	#N/A	#N/A	1	#N/A	No	No	No	No	No	No	No	No	No	No	No	No	Yes	No	No	5	No	No	No	No	No	Yes	1	Yes	#N/A	#N/A	#N/A	#N/A	#N/A	#N/A	#N/A	#N/A	#N/A	#N/A	#N/A	#N/A	#N/A	Yes	#N/A
28	3	Yes	No	Yes	Yes	#N/A	2	#N/A	#N/A	#N/A	No	No	No	No	No	Yes	No	No	No	No	No	No	No	No	No	1	No	No	No	No	No	Yes	1	Yes	#N/A	#N/A	#N/A	#N/A	#N/A	#N/A	#N/A	#N/A	#N/A	#N/A	#N/A	#N/A	#N/A	Yes	#N/A
28	4	Yes	No	Yes	Yes	#N/A	2	#N/A	#N/A	#N/A	No	No	No	No	No	Yes	No	No	No	No	No	No	No	No	No	1	No	No	No	No	No	Yes	1	Yes	#N/A	#N/A	#N/A	#N/A	#N/A	#N/A	#N/A	#N/A	#N/A	#N/A	#N/A	#N/A	#N/A	Yes	#N/A
28	5	Yes	No	No	Yes	#N/A	#N/A	5	#N/A	#N/A	No	No	No	No	No	No	No	No	No	Yes	No	No	No	No	No	1	#N/A	#N/A	#N/A	#N/A	#N/A	Yes	1	Yes	#N/A	#N/A	#N/A	#N/A	#N/A	#N/A	#N/A	#N/A	#N/A	#N/A	#N/A	#N/A	#N/A	Yes	#N/A
28	6	Yes	No	No	No	#N/A	#N/A	#N/A	#N/A	#N/A	No	No	No	No	No	No	No	No	No	No	No	No	No	No	No	1	No	No	No	No	No	Yes	1	Yes	#N/A	#N/A	#N/A	#N/A	#N/A	#N/A	#N/A	#N/A	#N/A	#N/A	#N/A	#N/A	#N/A	Yes	#N/A
28	7	Yes	No	No	No	#N/A	#N/A	5	#N/A	#N/A	No	No	No	No	No	No	No	No	No	Yes	No	No	No	No	No	1	No	No	No	No	No	Yes	#N/A	Yes	#N/A	#N/A	#N/A	#N/A	#N/A	#N/A	#N/A	#N/A	#N/A	#N/A	#N/A	#N/A	#N/A	Yes	#N/A
34	6	Yes	Yes	No	Yes	#N/A	2	#N/A	4	#N/A	Yes	No	No	No	Yes	Yes	No	No	No	Yes	No	No	No	No	Yes	2	No	No	No	No	No	Yes	3	Yes	#N/A	#N/A	#N/A	#N/A	#N/A	#N/A	#N/A	#N/A	#N/A	#N/A	#N/A	#N/A	#N/A	Yes	#N/A
34	3	Yes	Yes	Yes	Yes	#N/A	1	1	#N/A	#N/A	No	No	No	No	Yes	Yes	No	No	No	Yes	No	No	No	No	No	1	No	No	No	No	#N/A	Yes	2	Yes	#N/A	1	1	#N/A	#N/A	#N/A	#N/A	#N/A	#N/A	#N/A	#N/A	#N/A	#N/A	#N/A	#N/A
34	5	Yes	Yes	#N/A	#N/A	1	2	2	4	#N/A	Yes	No	No	No	Yes	Yes	No	No	No	Yes	No	No	Yes	No	Yes	2	No	No	No	No	No	Yes	2	Yes	#N/A	#N/A	#N/A	#N/A	#N/A	#N/A	#N/A	#N/A	#N/A	#N/A	#N/A	#N/A	#N/A	Yes	#N/A
34	2	Yes	Yes	Yes	Yes	#N/A	2	3	#N/A	4	Yes	No	No	No	No	No	No	No	No	Yes	No	No	No	No	Yes	1	No	No	No	No	No	Yes	2	Yes	#N/A	1	1	#N/A	#N/A	#N/A	#N/A	#N/A	#N/A	#N/A	#N/A	#N/A	#N/A	#N/A	#N/A
34	1	Yes	Yes	Yes	Yes	1	2	3	#N/A	#N/A	Yes	No	No	No	No	Yes	No	No	No	Yes	No	No	No	No	No	1	No	No	No	No	No	Yes	1	Yes	#N/A	1	1	#N/A	#N/A	#N/A	#N/A	#N/A	#N/A	#N/A	#N/A	#N/A	#N/A	#N/A	#N/A
34	4	Yes	Yes	Yes	Yes	1	2	#N/A	#N/A	#N/A	Yes	No	No	No	Yes	No	No	No	No	Yes	No	No	No	Yes	No	#N/A	No	No	No	No	No	Yes	2	Yes	#N/A	1	1	#N/A	#N/A	#N/A	#N/A	#N/A	#N/A	#N/A	#N/A	#N/A	#N/A	#N/A	#N/A
34	7	Yes	Yes	Yes	Yes	1	2	#N/A	4	#N/A	Yes	No	No	No	Yes	No	No	No	Yes	No	Yes	No	No	No	No	2	No	No	No	No	No	Yes	2	Yes	#N/A	#N/A	#N/A	#N/A	#N/A	#N/A	#N/A	#N/A	#N/A	#N/A	#N/A	#N/A	#N/A	Yes	#N/A
32	1	Yes	Yes	Yes	Yes	#N/A	1	2	3	3	No	No	No	No	No	Yes	No	No	Yes	Yes	No	Yes	Yes	No	Yes	2	#N/A	#N/A	#N/A	#N/A	#N/A	Yes	2	Yes	#N/A	1	#N/A	#N/A	#N/A	1	#N/A	#N/A	#N/A	#N/A	#N/A	#N/A	#N/A	#N/A	#N/A
32	2	Yes	Yes	Yes	Yes	#N/A	2	2	5	3	No	No	No	No	No	Yes	No	No	No	Yes	No	No	Yes	No	Yes	3	No	No	No	No	No	Yes	2	Yes	#N/A	1	#N/A	#N/A	#N/A	1	#N/A	#N/A	#N/A	#N/A	#N/A	#N/A	#N/A	#N/A	#N/A
32	4	Yes	Yes	Yes	Yes	#N/A	4	5	5	4	No	No	No	No	No	Yes	No	No	No	Yes	No	No	Yes	No	Yes	2	No	No	No	No	No	Yes	2	Yes	1	1	#N/A	#N/A	#N/A	1	#N/A	#N/A	#N/A	#N/A	#N/A	#N/A	#N/A	#N/A	#N/A
32	5	Yes	Yes	Yes	Yes	#N/A	3	4	4	2	No	No	No	No	No	Yes	No	No	No	No	No	No	Yes	No	Yes	2	No	No	No	No	No	Yes	2	Yes	#N/A	1	#N/A	#N/A	#N/A	1	#N/A	#N/A	#N/A	#N/A	#N/A	#N/A	#N/A	#N/A	#N/A
18	5	Yes	Yes	Yes	Yes	1	2	#N/A	#N/A	#N/A	Yes	No	No	No	No	Yes	No	No	No	Yes	No	No	Yes	No	Yes	2	No	No	No	No	No	Yes	2	Yes	#N/A	#N/A	#N/A	#N/A	#N/A	#N/A	#N/A	#N/A	#N/A	#N/A	#N/A	#N/A	#N/A	Yes	#N/A
18	6	Yes	Yes	No	Yes	1	2	#N/A	#N/A	#N/A	No	No	Yes	No	Yes	No	No	No	No	No	Yes	No	No	No	No	2	No	No	No	No	No	Yes	2	Yes	#N/A	#N/A	#N/A	#N/A	#N/A	#N/A	#N/A	#N/A	#N/A	#N/A	#N/A	#N/A	#N/A	Yes	#N/A
18	4	Yes	Yes	Yes	Yes	#N/A	1	2	#N/A	#N/A	Yes	No	No	No	No	Yes	No	No	No	Yes	No	No	Yes	No	Yes	#N/A	No	No	No	No	No	Yes	2	Yes	#N/A	#N/A	#N/A	#N/A	#N/A	#N/A	#N/A	#N/A	#N/A	#N/A	#N/A	#N/A	#N/A	Yes	#N/A
18	7	Yes	Yes	Yes	Yes	#N/A	#N/A	#N/A	#N/A	#N/A	Yes	No	No	No	Yes	No	No	No	Yes	No	No	No	No	No	No	1	No	No	No	No	No	Yes	2	Yes	#N/A	#N/A	#N/A	#N/A	#N/A	#N/A	#N/A	#N/A	#N/A	#N/A	#N/A	#N/A	#N/A	#N/A	#N/A
50	1	Yes	Yes	Yes	Yes	2	2	3	4	#N/A	No	No	No	Yes	Yes	No	Yes	No	No	Yes	No	No	No	Yes	Yes	#N/A	No	No	No	No	No	Yes	3	Yes	1	1	#N/A	#N/A	#N/A	1	#N/A	1	#N/A	#N/A	#N/A	#N/A	#N/A	#N/A	#N/A
50	2	Yes	Yes	Yes	No	#N/A	#N/A	#N/A	3	#N/A	No	Yes	No	No	No	No	No	Yes	No	No	No	Yes	No	No	No	2	No	No	No	Yes	Yes	Yes	3	Yes	#N/A	#N/A	#N/A	#N/A	#N/A	#N/A	#N/A	#N/A	#N/A	#N/A	#N/A	#N/A	#N/A	Yes	#N/A
50	3	Yes	Yes	Yes	Yes	1	1	1	#N/A	#N/A	No	No	No	Yes	No	Yes	No	No	No	No	No	No	No	No	No	1	No	No	No	No	No	Yes	3	Yes	#N/A	#N/A	#N/A	#N/A	#N/A	#N/A	#N/A	#N/A	#N/A	#N/A	#N/A	#N/A	#N/A	Yes	#N/A
50	4	No	Yes	Yes	Yes	2	3	4	4	5	Yes	No	No	No	No	No	Yes	No	Yes	No	Yes	No	No	Yes	No	3	No	No	No	No	No	Yes	3	Yes	#N/A	#N/A	#N/A	#N/A	#N/A	#N/A	#N/A	#N/A	#N/A	#N/A	#N/A	#N/A	#N/A	Yes	#N/A
50	5	Yes	Yes	Yes	Yes	1	2	3	4	5	No	No	No	Yes	No	Yes	No	No	No	No	No	No	Yes	No	No	#N/A	No	No	No	No	No	Yes	3	No	3	1	#N/A	#N/A	#N/A	#N/A	#N/A	#N/A	#N/A	#N/A	#N/A	#N/A	#N/A	#N/A	#N/A
50	6	Yes	Yes	Yes	Yes	1	2	3	#N/A	#N/A	No	No	No	Yes	No	Yes	No	No	No	No	No	No	Yes	No	No	2	No	No	No	No	No	Yes	2	Yes	3	#N/A	#N/A	#N/A	#N/A	#N/A	#N/A	#N/A	#N/A	#N/A	#N/A	#N/A	#N/A	#N/A	3
50	7	Yes	Yes	Yes	Yes	1	1	2	3	#N/A	No	No	No	Yes	No	Yes	No	No	No	No	No	No	Yes	No	No	#N/A	No	No	No	No	No	Yes	2	Yes	#N/A	#N/A	#N/A	#N/A	#N/A	#N/A	#N/A	#N/A	#N/A	#N/A	#N/A	#N/A	#N/A	Yes	#N/A
48	1	Yes	Yes	No	No	#N/A	2	#N/A	#N/A	1	No	Yes	No	Yes	No	No	No	No	No	No	No	No	Yes	No	No	2	No	No	No	No	#N/A	Yes	1	No	3	#N/A	#N/A	#N/A	#N/A	#N/A	#N/A	#N/A	#N/A	#N/A	#N/A	#N/A	#N/A	#N/A	3
48	2	Yes	Yes	Yes	Yes	#N/A	3	4	2	3	No	No	No	Yes	No	No	No	Yes	No	No	No	No	No	Yes	No	3	No	No	No	No	No	Yes	2	No	#N/A	1	#N/A	#N/A	#N/A	#N/A	#N/A	#N/A	#N/A	#N/A	#N/A	#N/A	#N/A	#N/A	#N/A
48	3	Yes	Yes	Yes	Yes	2	1	#N/A	#N/A	1	No	No	No	Yes	No	No	No	Yes	No	No	No	No	No	Yes	No	#N/A	No	No	No	Yes	Yes	No	0	No	3	#N/A	#N/A	#N/A	#N/A	#N/A	#N/A	#N/A	#N/A	#N/A	#N/A	#N/A	#N/A	#N/A	#N/A
1	3	Yes	No	Yes	No	2	1	1	1	#N/A	No	No	No	No	No	No	No	No	No	No	No	No	No	No	No	1	No	No	No	No	No	Yes	2	Yes	#N/A	#N/A	#N/A	#N/A	#N/A	#N/A	#N/A	#N/A	#N/A	#N/A	#N/A	#N/A	#N/A	Yes	#N/A
48	4	Yes	Yes	Yes	Yes	#N/A	2	#N/A	#N/A	1	No	No	No	Yes	No	Yes	No	No	No	No	No	No	No	No	Yes	3	No	No	No	No	No	Yes	3	No	#N/A	1	#N/A	#N/A	#N/A	#N/A	#N/A	#N/A	#N/A	#N/A	#N/A	#N/A	#N/A	#N/A	#N/A
48	5	Yes	Yes	Yes	Yes	#N/A	1	3	#N/A	2	Yes	No	No	No	Yes	Yes	No	No	No	Yes	No	No	Yes	No	Yes	1	No	No	No	No	No	Yes	3	Yes	#N/A	1	#N/A	#N/A	#N/A	#N/A	#N/A	#N/A	#N/A	#N/A	#N/A	#N/A	#N/A	#N/A	3
48	6	Yes	Yes	Yes	Yes	1	2	3	4	5	Yes	No	No	No	Yes	Yes	No	No	No	Yes	No	No	Yes	No	Yes	1	No	No	No	No	No	Yes	2	Yes	1	#N/A	#N/A	#N/A	#N/A	#N/A	#N/A	#N/A	#N/A	#N/A	#N/A	#N/A	#N/A	#N/A	1
48	7	Yes	Yes	Yes	Yes	#N/A	5	#N/A	#N/A	5	No	No	No	Yes	No	No	No	No	No	Yes	No	No	No	Yes	No	3	No	No	No	Yes	Yes	Yes	3	No	1	#N/A	#N/A	#N/A	#N/A	#N/A	#N/A	#N/A	#N/A	#N/A	#N/A	#N/A	#N/A	#N/A	1
26	1	Yes	Yes	No	No	#N/A	1	1	1	1	No	No	No	No	No	Yes	No	No	No	Yes	No	No	Yes	No	Yes	3	No	#N/A	#N/A	#N/A	#N/A	Yes	3	Yes	#N/A	#N/A	#N/A	#N/A	#N/A	1	#N/A	#N/A	#N/A	#N/A	#N/A	#N/A	#N/A	#N/A	#N/A
36	6	Yes	Yes	Yes	Yes	4	3	4	5	5	No	Yes	Yes	No	No	No	No	Yes	No	No	No	Yes	No	Yes	Yes	3	No	No	Yes	No	No	Yes	2	Yes	1	1	#N/A	#N/A	#N/A	#N/A	#N/A	1	#N/A	#N/A	#N/A	#N/A	#N/A	#N/A	#N/A
36	5	Yes	Yes	Yes	Yes	2	4	5	5	5	No	Yes	Yes	No	No	No	No	No	Yes	No	Yes	No	Yes	Yes	Yes	4	No	No	Yes	No	Yes	Yes	2	Yes	#N/A	3	#N/A	#N/A	#N/A	#N/A	#N/A	3	#N/A	#N/A	#N/A	#N/A	#N/A	#N/A	3
36	7	Yes	Yes	Yes	Yes	#N/A	4	5	5	5	No	No	No	No	No	Yes	Yes	No	No	Yes	Yes	No	Yes	Yes	Yes	3	No	No	Yes	No	No	Yes	2	Yes	#N/A	2	#N/A	#N/A	#N/A	#N/A	#N/A	3	#N/A	#N/A	#N/A	#N/A	#N/A	#N/A	#N/A
42	1	Yes	No	Yes	Yes	1	3	2	2	5	Yes	No	No	No	No	No	Yes	Yes	No	No	No	No	Yes	No	No	3	No	No	No	No	No	Yes	3	Yes	2	#N/A	#N/A	#N/A	#N/A	#N/A	#N/A	#N/A	#N/A	#N/A	#N/A	#N/A	#N/A	#N/A	#N/A
42	2	Yes	Yes	Yes	Yes	3	#N/A	#N/A	#N/A	#N/A	No	No	No	No	No	No	No	No	No	Yes	No	No	Yes	No	Yes	2	No	No	No	No	No	Yes	2	Yes	2	#N/A	#N/A	#N/A	#N/A	#N/A	#N/A	#N/A	#N/A	#N/A	#N/A	#N/A	#N/A	#N/A	2
8	1	Yes	No	Yes	Yes	1	#N/A	2	3	1	Yes	Yes	No	Yes	No	No	No	No	No	No	No	No	No	No	Yes	1	No	No	No	No	No	Yes	3	Yes	#N/A	#N/A	#N/A	#N/A	#N/A	#N/A	#N/A	#N/A	#N/A	#N/A	#N/A	#N/A	#N/A	Yes	#N/A
8	2	Yes	No	Yes	Yes	#N/A	2	3	#N/A	4	No	No	No	Yes	Yes	Yes	No	No	No	No	No	No	Yes	No	No	1	No	No	No	No	No	Yes	3	Yes	#N/A	#N/A	#N/A	#N/A	#N/A	#N/A	#N/A	#N/A	#N/A	#N/A	#N/A	#N/A	#N/A	Yes	#N/A
8	3	Yes	No	Yes	Yes	1	#N/A	2	4	5	No	No	Yes	Yes	No	Yes	No	No	No	No	No	No	Yes	No	Yes	1	No	No	No	No	No	Yes	3	Yes	#N/A	#N/A	#N/A	#N/A	#N/A	#N/A	#N/A	#N/A	#N/A	#N/A	#N/A	#N/A	#N/A	Yes	#N/A
8	5	Yes	Yes	Yes	Yes	#N/A	1	3	2	5	No	No	No	Yes	No	Yes	No	No	No	No	No	No	Yes	No	No	2	No	No	No	No	No	Yes	3	Yes	#N/A	#N/A	#N/A	#N/A	#N/A	#N/A	#N/A	#N/A	#N/A	#N/A	#N/A	#N/A	#N/A	Yes	#N/A
8	4	Yes	Yes	Yes	Yes	#N/A	3	#N/A	#N/A	4	No	No	No	Yes	No	Yes	No	No	No	No	No	No	Yes	No	No	1	No	No	No	No	No	Yes	3	Yes	#N/A	#N/A	#N/A	#N/A	#N/A	#N/A	#N/A	#N/A	#N/A	#N/A	#N/A	#N/A	#N/A	Yes	#N/A
94	7	Yes	Yes	Yes	Yes	1	2	2	3	1	No	Yes	Yes	Yes	No	Yes	No	No	No	No	No	No	No	Yes	Yes	2	No	No	No	No	No	No	3	Yes	3	#N/A	#N/A	#N/A	#N/A	#N/A	#N/A	#N/A	#N/A	#N/A	#N/A	#N/A	#N/A	#N/A	#N/A
94	2	Yes	Yes	Yes	Yes	1	2	2	3	2	No	Yes	No	Yes	No	Yes	No	Yes	No	No	No	No	No	Yes	Yes	2	No	No	No	No	No	Yes	3	Yes	#N/A	#N/A	#N/A	#N/A	#N/A	#N/A	#N/A	#N/A	#N/A	#N/A	#N/A	#N/A	#N/A	Yes	#N/A
94	1	Yes	Yes	Yes	Yes	1	2	1	2	1	No	No	No	Yes	No	Yes	No	No	No	No	Yes	No	Yes	Yes	No	5	No	No	No	No	No	Yes	3	Yes	1	#N/A	#N/A	#N/A	#N/A	#N/A	#N/A	#N/A	#N/A	#N/A	#N/A	#N/A	#N/A	#N/A	#N/A
94	2	Yes	Yes	Yes	Yes	1	1	#N/A	3	1	No	No	No	Yes	No	Yes	No	No	No	Yes	No	No	Yes	No	Yes	2	No	No	No	No	No	Yes	3	Yes	#N/A	3	#N/A	#N/A	#N/A	#N/A	#N/A	#N/A	#N/A	#N/A	#N/A	#N/A	#N/A	#N/A	#N/A
94	3	Yes	Yes	Yes	Yes	2	3	2	1	3	No	No	Yes	Yes	No	No	Yes	Yes	No	No	No	No	No	Yes	No	2	No	No	No	No	No	Yes	3	Yes	#N/A	#N/A	#N/A	#N/A	#N/A	#N/A	#N/A	#N/A	#N/A	#N/A	#N/A	#N/A	#N/A	Yes	#N/A
94	4	Yes	Yes	Yes	Yes	3	4	3	2	5	No	No	Yes	Yes	No	No	No	No	No	No	No	No	Yes	No	No	1	Yes	Yes	No	No	No	Yes	3	Yes	#N/A	1	1	#N/A	#N/A	1	#N/A	#N/A	#N/A	#N/A	#N/A	#N/A	#N/A	#N/A	#N/A
94	5	Yes	No	Yes	Yes	3	2	4	2	4	No	No	No	No	No	No	No	No	No	No	No	No	No	No	No	1	No	No	No	No	No	Yes	2	Yes	1	#N/A	#N/A	#N/A	#N/A	1	#N/A	#N/A	#N/A	#N/A	#N/A	#N/A	#N/A	#N/A	#N/A
94	6	Yes	Yes	Yes	Yes	1	1	1	1	#N/A	No	Yes	No	Yes	No	No	No	Yes	No	No	No	Yes	No	No	No	2	No	No	No	No	No	Yes	3	No	#N/A	#N/A	#N/A	#N/A	#N/A	#N/A	1	#N/A	#N/A	#N/A	#N/A	#N/A	#N/A	#N/A	#N/A
100	1	Yes	Yes	#N/A	#N/A	#N/A	5	1	#N/A	1	No	No	No	No	No	Yes	Yes	No	Yes	No	Yes	No	No	No	No	1	No	No	No	No	No	Yes	2	Yes	#N/A	#N/A	#N/A	#N/A	#N/A	#N/A	#N/A	#N/A	#N/A	#N/A	#N/A	#N/A	#N/A	Yes	#N/A
100	6	Yes	Yes	Yes	Yes	1	4	2	5	2	No	No	No	Yes	No	Yes	No	No	No	Yes	No	No	Yes	No	No	2	No	No	No	No	No	Yes	2	Yes	#N/A	#N/A	#N/A	#N/A	#N/A	#N/A	#N/A	#N/A	#N/A	#N/A	#N/A	#N/A	#N/A	Yes	#N/A
100	2	Yes	Yes	Yes	Yes	#N/A	5	3	5	5	No	No	No	No	No	No	Yes	Yes	No	No	No	No	No	No	Yes	2	No	No	No	No	No	Yes	3	Yes	#N/A	#N/A	#N/A	#N/A	#N/A	#N/A	#N/A	#N/A	#N/A	#N/A	#N/A	#N/A	#N/A	Yes	#N/A
100	7	Yes	Yes	Yes	Yes	1	4	4	5	3	No	No	No	Yes	No	Yes	No	No	No	Yes	No	No	Yes	No	Yes	2	Yes	Yes	Yes	No	No	Yes	3	Yes	#N/A	#N/A	#N/A	#N/A	#N/A	#N/A	#N/A	#N/A	#N/A	#N/A	#N/A	#N/A	#N/A	Yes	#N/A
100	4	Yes	Yes	Yes	Yes	1	5	4	5	4	No	No	No	No	No	No	No	No	No	No	No	No	No	No	No	2	No	No	No	No	No	Yes	3	Yes	#N/A	#N/A	#N/A	#N/A	#N/A	#N/A	#N/A	#N/A	#N/A	#N/A	#N/A	#N/A	#N/A	Yes	#N/A
100	3	Yes	Yes	Yes	Yes	2	2	#N/A	2	2	No	No	No	No	No	Yes	No	No	No	Yes	No	No	Yes	No	Yes	2	No	No	No	No	No	Yes	2	Yes	#N/A	#N/A	#N/A	#N/A	#N/A	#N/A	#N/A	#N/A	#N/A	#N/A	#N/A	#N/A	#N/A	Yes	#N/A
100	5	Yes	Yes	Yes	Yes	#N/A	5	3	4	2	No	No	No	Yes	No	Yes	No	No	No	Yes	No	No	Yes	No	No	2	No	No	No	No	No	Yes	3	Yes	#N/A	#N/A	#N/A	#N/A	#N/A	#N/A	#N/A	#N/A	#N/A	#N/A	#N/A	#N/A	#N/A	Yes	#N/A
2	7	Yes	No	Yes	No	1	1	#N/A	#N/A	#N/A	Yes	No	No	No	No	Yes	No	No	No	No	No	No	Yes	No	Yes	#N/A	No	No	No	No	No	Yes	2	Yes	#N/A	#N/A	#N/A	#N/A	#N/A	#N/A	#N/A	#N/A	#N/A	#N/A	#N/A	#N/A	#N/A	#N/A	#N/A
44	1	Yes	No	Yes	Yes	#N/A	#N/A	#N/A	#N/A	#N/A	No	No	No	No	No	No	No	No	No	No	No	No	No	No	No	1	No	No	No	No	No	Yes	1	Yes	#N/A	#N/A	#N/A	#N/A	#N/A	#N/A	#N/A	#N/A	#N/A	#N/A	#N/A	#N/A	#N/A	Yes	#N/A
44	2	Yes	No	Yes	Yes	1	#N/A	#N/A	2	#N/A	No	No	No	Yes	No	No	No	No	No	No	No	No	Yes	No	No	1	No	No	No	Yes	Yes	No	0	No	1	#N/A	#N/A	#N/A	#N/A	#N/A	#N/A	#N/A	#N/A	#N/A	#N/A	#N/A	#N/A	#N/A	#N/A
44	3	Yes	No	Yes	Yes	1	1	#N/A	1	#N/A	No	No	No	Yes	No	No	No	No	No	Yes	Yes	No	No	No	No	1	No	No	No	No	No	Yes	2	Yes	#N/A	#N/A	#N/A	#N/A	#N/A	#N/A	#N/A	#N/A	#N/A	#N/A	#N/A	#N/A	#N/A	Yes	#N/A
44	4	Yes	Yes	Yes	Yes	2	2	5	2	3	No	Yes	Yes	Yes	No	Yes	No	No	No	Yes	No	No	Yes	Yes	Yes	3	No	No	No	No	No	Yes	1	Yes	#N/A	#N/A	#N/A	#N/A	#N/A	#N/A	#N/A	#N/A	#N/A	#N/A	#N/A	#N/A	#N/A	Yes	#N/A
1	7	Yes	No	Yes	No	#N/A	1	#N/A	1	#N/A	No	No	No	No	No	No	No	No	No	No	No	No	No	No	No	1	No	No	No	No	#N/A	Yes	1	Yes	#N/A	#N/A	#N/A	#N/A	#N/A	#N/A	#N/A	#N/A	#N/A	#N/A	#N/A	#N/A	#N/A	#N/A	#N/A
1	6	Yes	No	Yes	Yes	1	1	2	1	#N/A	No	Yes	No	Yes	No	No	No	No	Yes	No	No	No	Yes	No	Yes	1	No	No	No	No	#N/A	Yes	1	Yes	#N/A	#N/A	#N/A	#N/A	#N/A	#N/A	#N/A	#N/A	#N/A	#N/A	#N/A	#N/A	#N/A	Yes	#N/A
67	5	Yes	No	Yes	No	#N/A	1	#N/A	1	#N/A	No	No	No	No	No	No	No	No	No	No	No	No	No	No	No	2	No	No	No	No	No	Yes	2	Yes	#N/A	#N/A	#N/A	#N/A	#N/A	#N/A	#N/A	#N/A	#N/A	#N/A	#N/A	#N/A	#N/A	Yes	#N/A
3	2	Yes	Yes	Yes	Yes	#N/A	2	#N/A	5	#N/A	No	No	No	No	No	No	Yes	No	No	No	No	No	Yes	No	No	1	Yes	Yes	No	Yes	Yes	Yes	1	Yes	1	#N/A	#N/A	#N/A	#N/A	#N/A	#N/A	#N/A	#N/A	#N/A	#N/A	#N/A	#N/A	#N/A	#N/A
3	1	Yes	Yes	Yes	Yes	#N/A	5	#N/A	4	#N/A	No	No	No	No	No	Yes	No	No	No	No	No	No	Yes	No	No	2	No	No	No	Yes	Yes	Yes	2	Yes	#N/A	1	#N/A	#N/A	#N/A	#N/A	#N/A	#N/A	#N/A	#N/A	#N/A	#N/A	#N/A	#N/A	1
3	3	Yes	Yes	Yes	Yes	#N/A	2	3	#N/A	#N/A	No	No	No	No	No	Yes	No	No	No	No	Yes	No	No	No	No	3	No	No	Yes	No	No	Yes	1	Yes	1	#N/A	#N/A	#N/A	#N/A	#N/A	#N/A	#N/A	#N/A	#N/A	#N/A	#N/A	#N/A	#N/A	1
3	4	Yes	Yes	No	Yes	#N/A	3	#N/A	5	#N/A	No	No	Yes	No	No	No	No	No	No	No	Yes	No	No	No	No	1	No	No	Yes	No	No	Yes	2	Yes	1	#N/A	#N/A	#N/A	#N/A	#N/A	#N/A	#N/A	#N/A	#N/A	#N/A	#N/A	#N/A	#N/A	#N/A
3	5	Yes	Yes	Yes	Yes	#N/A	3	#N/A	4	5	No	No	No	No	No	No	Yes	No	No	No	No	No	Yes	No	Yes	1	No	No	No	No	No	Yes	1	Yes	1	#N/A	#N/A	#N/A	#N/A	#N/A	#N/A	#N/A	#N/A	#N/A	#N/A	#N/A	#N/A	#N/A	1
3	6	Yes	Yes	Yes	Yes	#N/A	2	3	5	#N/A	No	No	Yes	No	No	No	No	No	No	No	Yes	No	No	No	Yes	1	No	No	No	No	No	Yes	2	Yes	1	#N/A	#N/A	#N/A	#N/A	#N/A	#N/A	#N/A	#N/A	#N/A	#N/A	#N/A	#N/A	#N/A	1
3	7	Yes	Yes	Yes	Yes	#N/A	2	4	2	#N/A	No	No	Yes	No	No	No	No	No	No	No	Yes	No	No	Yes	No	2	No	No	Yes	Yes	Yes	Yes	2	Yes	#N/A	1	#N/A	#N/A	#N/A	#N/A	#N/A	#N/A	#N/A	#N/A	#N/A	#N/A	#N/A	#N/A	1
4	7	Yes	Yes	Yes	Yes	3	4	3	4	3	No	Yes	No	Yes	No	No	No	Yes	No	Yes	No	No	No	No	Yes	3	No	No	No	No	No	Yes	3	Yes	#N/A	#N/A	#N/A	#N/A	#N/A	#N/A	#N/A	#N/A	#N/A	#N/A	#N/A	#N/A	#N/A	Yes	#N/A
4	6	Yes	Yes	Yes	Yes	2	5	4	3	4	No	Yes	No	Yes	No	No	No	Yes	No	No	No	Yes	No	No	No	3	No	No	No	#N/A	#N/A	Yes	#N/A	Yes	#N/A	#N/A	#N/A	#N/A	#N/A	#N/A	#N/A	#N/A	#N/A	#N/A	#N/A	#N/A	#N/A	Yes	#N/A
4	5	Yes	Yes	Yes	Yes	2	3	3	4	5	No	Yes	No	No	No	No	No	No	No	Yes	No	Yes	No	Yes	No	3	No	No	No	No	No	Yes	3	Yes	#N/A	#N/A	#N/A	#N/A	#N/A	#N/A	#N/A	#N/A	#N/A	#N/A	#N/A	#N/A	#N/A	Yes	#N/A
4	4	Yes	Yes	Yes	Yes	3	4	3	3	5	Yes	No	No	No	Yes	Yes	No	No	No	No	No	No	No	Yes	No	3	No	No	No	No	No	Yes	3	Yes	#N/A	#N/A	#N/A	#N/A	#N/A	#N/A	#N/A	#N/A	#N/A	#N/A	#N/A	#N/A	#N/A	Yes	#N/A
4	3	Yes	No	Yes	Yes	1	3	4	3	5	Yes	No	No	No	No	No	No	Yes	No	Yes	No	No	No	No	Yes	3	No	No	No	No	No	Yes	2	Yes	#N/A	#N/A	#N/A	#N/A	#N/A	#N/A	#N/A	#N/A	#N/A	#N/A	#N/A	#N/A	#N/A	Yes	#N/A
4	2	Yes	Yes	Yes	Yes	2	3	2	4	5	Yes	No	No	No	Yes	No	No	Yes	No	Yes	No	Yes	No	No	No	3	#N/A	#N/A	#N/A	#N/A	#N/A	Yes	3	Yes	#N/A	#N/A	#N/A	#N/A	#N/A	#N/A	#N/A	#N/A	#N/A	#N/A	#N/A	#N/A	#N/A	Yes	#N/A
4	1	Yes	No	Yes	Yes	#N/A	1	5	3	#N/A	No	No	No	No	No	Yes	No	Yes	No	No	No	No	Yes	No	No	3	Yes	No	No	No	No	Yes	3	Yes	#N/A	#N/A	#N/A	#N/A	#N/A	#N/A	#N/A	#N/A	#N/A	#N/A	#N/A	#N/A	#N/A	Yes	#N/A
5	1	Yes	Yes	Yes	Yes	2	1	#N/A	#N/A	#N/A	Yes	No	No	No	No	Yes	No	No	No	No	No	No	No	No	No	1	No	No	No	No	Yes	Yes	3	Yes	1	#N/A	#N/A	#N/A	#N/A	#N/A	#N/A	#N/A	#N/A	#N/A	#N/A	#N/A	#N/A	#N/A	#N/A
5	7	Yes	No	Yes	Yes	5	#N/A	#N/A	#N/A	#N/A	No	No	No	No	No	No	No	No	No	No	Yes	No	No	Yes	No	2	Yes	Yes	No	No	No	#N/A	#N/A	No	#N/A	#N/A	#N/A	#N/A	#N/A	#N/A	#N/A	#N/A	#N/A	#N/A	#N/A	#N/A	#N/A	Yes	#N/A
5	6	Yes	Yes	Yes	Yes	2	#N/A	#N/A	#N/A	#N/A	No	Yes	No	No	No	Yes	No	No	No	No	No	No	No	No	No	2	Yes	Yes	No	Yes	Yes	Yes	3	Yes	#N/A	1	#N/A	#N/A	#N/A	1	#N/A	1	#N/A	#N/A	#N/A	#N/A	#N/A	#N/A	#N/A
5	5	Yes	No	Yes	Yes	2	2	#N/A	#N/A	#N/A	Yes	Yes	No	No	No	No	No	No	No	No	No	No	No	No	No	2	No	No	No	No	No	Yes	3	Yes	#N/A	#N/A	#N/A	#N/A	#N/A	#N/A	#N/A	#N/A	#N/A	#N/A	#N/A	#N/A	#N/A	Yes	#N/A
5	4	Yes	No	Yes	Yes	5	#N/A	#N/A	#N/A	#N/A	No	Yes	No	No	No	Yes	No	No	No	No	No	No	No	No	No	2	No	No	No	No	No	Yes	3	Yes	#N/A	#N/A	1	#N/A	#N/A	#N/A	#N/A	1	#N/A	#N/A	#N/A	#N/A	#N/A	#N/A	#N/A
5	2	Yes	Yes	Yes	Yes	2	2	#N/A	#N/A	#N/A	Yes	No	No	No	No	Yes	No	No	No	No	No	No	No	No	No	2	No	No	No	No	No	Yes	3	Yes	#N/A	#N/A	#N/A	#N/A	#N/A	#N/A	#N/A	#N/A	#N/A	#N/A	#N/A	#N/A	#N/A	Yes	#N/A
5	1	#N/A	#N/A	#N/A	#N/A	#N/A	#N/A	#N/A	#N/A	#N/A	No	No	No	No	No	No	No	No	No	No	No	No	No	No	No	#N/A	#N/A	#N/A	#N/A	#N/A	#N/A	#N/A	0	#N/A	#N/A	#N/A	#N/A	#N/A	#N/A	#N/A	#N/A	#N/A	#N/A	#N/A	#N/A	#N/A	#N/A	#N/A	#N/A
5	3	Yes	No	Yes	Yes	5	2	#N/A	#N/A	#N/A	Yes	No	No	No	No	Yes	No	No	No	No	No	No	No	No	No	1	No	No	No	No	No	Yes	3	Yes	#N/A	#N/A	#N/A	#N/A	#N/A	#N/A	#N/A	#N/A	#N/A	#N/A	#N/A	#N/A	#N/A	Yes	#N/A
7	4	Yes	Yes	Yes	Yes	2	3	4	5	2	No	No	Yes	No	No	No	No	Yes	No	No	No	No	No	No	Yes	#N/A	Yes	No	No	No	No	Yes	3	Yes	#N/A	#N/A	#N/A	#N/A	#N/A	#N/A	#N/A	#N/A	#N/A	#N/A	#N/A	#N/A	#N/A	Yes	#N/A
7	1	Yes	No	Yes	Yes	2	3	4	1	5	No	Yes	No	No	No	No	No	Yes	No	No	No	Yes	No	No	No	3	No	No	No	No	No	Yes	3	Yes	#N/A	2	#N/A	#N/A	#N/A	#N/A	#N/A	#N/A	#N/A	#N/A	#N/A	#N/A	#N/A	#N/A	#N/A
7	5	Yes	Yes	Yes	Yes	2	4	5	3	5	No	Yes	No	No	No	Yes	No	No	No	No	Yes	Yes	No	Yes	No	3	Yes	No	No	No	No	Yes	3	Yes	#N/A	#N/A	#N/A	#N/A	#N/A	#N/A	#N/A	#N/A	#N/A	#N/A	#N/A	#N/A	#N/A	Yes	#N/A
7	2	#N/A	#N/A	#N/A	#N/A	#N/A	#N/A	#N/A	#N/A	#N/A	No	No	No	No	No	No	No	No	No	No	No	No	No	No	No	#N/A	#N/A	#N/A	#N/A	#N/A	#N/A	#N/A	0	#N/A	#N/A	#N/A	#N/A	#N/A	#N/A	#N/A	#N/A	#N/A	#N/A	#N/A	#N/A	#N/A	#N/A	#N/A	#N/A
7	6	Yes	Yes	Yes	Yes	3	4	2	5	3	No	Yes	No	Yes	No	No	Yes	No	No	No	Yes	No	No	No	Yes	3	No	No	No	No	No	Yes	3	Yes	#N/A	#N/A	#N/A	#N/A	#N/A	#N/A	#N/A	#N/A	#N/A	#N/A	#N/A	#N/A	#N/A	Yes	#N/A
7	4	Yes	No	Yes	Yes	#N/A	1	#N/A	#N/A	#N/A	No	No	No	Yes	No	Yes	No	Yes	No	No	No	No	No	No	No	1	No	No	No	No	#N/A	Yes	2	Yes	#N/A	#N/A	#N/A	#N/A	#N/A	#N/A	#N/A	#N/A	#N/A	#N/A	#N/A	#N/A	#N/A	Yes	#N/A
7	7	Yes	Yes	Yes	Yes	3	4	4	3	4	No	No	Yes	Yes	No	No	No	No	Yes	No	Yes	No	No	No	No	3	No	No	No	No	No	Yes	3	Yes	#N/A	#N/A	#N/A	#N/A	#N/A	#N/A	#N/A	#N/A	#N/A	#N/A	#N/A	#N/A	#N/A	Yes	#N/A
7	3	Yes	Yes	Yes	Yes	2	2	3	5	2	No	Yes	No	No	Yes	No	No	Yes	No	Yes	No	No	No	Yes	No	3	No	No	No	No	No	Yes	3	Yes	#N/A	#N/A	#N/A	#N/A	#N/A	#N/A	#N/A	#N/A	#N/A	#N/A	#N/A	#N/A	#N/A	Yes	#N/A
7	2	Yes	No	Yes	Yes	1	2	1	5	1	No	No	Yes	No	No	No	No	Yes	No	No	No	No	No	No	Yes	3	Yes	No	No	No	No	Yes	3	Yes	#N/A	#N/A	#N/A	#N/A	#N/A	#N/A	#N/A	#N/A	#N/A	#N/A	#N/A	#N/A	#N/A	Yes	#N/A
9	4	Yes	No	Yes	Yes	3	2	5	5	5	Yes	Yes	No	Yes	No	No	No	No	No	No	Yes	No	No	No	Yes	1	No	No	No	No	No	Yes	2	Yes	#N/A	#N/A	#N/A	#N/A	#N/A	#N/A	#N/A	#N/A	#N/A	#N/A	#N/A	#N/A	#N/A	Yes	#N/A
30	4	Yes	Yes	Yes	Yes	#N/A	#N/A	#N/A	#N/A	#N/A	No	No	No	No	No	No	No	No	No	No	No	No	No	No	No	2	No	No	No	No	No	Yes	2	Yes	#N/A	#N/A	#N/A	#N/A	#N/A	#N/A	#N/A	#N/A	#N/A	#N/A	#N/A	#N/A	#N/A	Yes	#N/A
50	5	Yes	No	Yes	Yes	#N/A	1	2	5	#N/A	Yes	No	No	No	No	No	No	Yes	No	No	Yes	No	No	No	Yes	1	No	No	No	No	No	Yes	2	Yes	#N/A	#N/A	#N/A	#N/A	#N/A	#N/A	#N/A	#N/A	#N/A	#N/A	#N/A	#N/A	#N/A	Yes	#N/A
30	6	Yes	Yes	Yes	Yes	1	#N/A	#N/A	2	#N/A	No	No	No	Yes	No	No	No	No	No	No	No	No	Yes	No	No	1	No	No	No	No	No	Yes	2	Yes	1	#N/A	#N/A	#N/A	1	#N/A	#N/A	#N/A	#N/A	#N/A	#N/A	#N/A	#N/A	#N/A	#N/A
30	7	Yes	No	Yes	Yes	#N/A	#N/A	1	3	#N/A	No	No	No	No	No	No	No	Yes	No	No	No	No	Yes	No	No	2	No	No	No	No	No	Yes	2	Yes	#N/A	#N/A	#N/A	#N/A	#N/A	#N/A	#N/A	#N/A	#N/A	#N/A	#N/A	#N/A	#N/A	Yes	#N/A
12	1	Yes	No	Yes	Yes	#N/A	#N/A	#N/A	#N/A	3	No	No	Yes	Yes	No	Yes	No	No	No	Yes	No	No	Yes	No	Yes	1	No	No	No	Yes	No	Yes	1	Yes	#N/A	#N/A	#N/A	#N/A	#N/A	#N/A	#N/A	#N/A	#N/A	#N/A	#N/A	#N/A	#N/A	Yes	#N/A
46	6	Yes	Yes	Yes	Yes	#N/A	4	1	2	2	Yes	No	No	No	No	No	No	No	No	Yes	No	No	No	No	No	3	No	No	No	No	No	Yes	3	Yes	1	#N/A	#N/A	#N/A	#N/A	#N/A	1	#N/A	#N/A	#N/A	#N/A	#N/A	#N/A	#N/A	1
46	7	Yes	Yes	Yes	No	1	1	#N/A	4	#N/A	Yes	No	No	No	No	Yes	No	No	No	No	No	No	Yes	No	No	2	No	No	No	No	No	Yes	2	Yes	#N/A	1	#N/A	#N/A	#N/A	#N/A	#N/A	1	#N/A	#N/A	#N/A	#N/A	#N/A	#N/A	#N/A
30	1	Yes	No	Yes	No	#N/A	#N/A	#N/A	#N/A	#N/A	No	No	No	No	No	No	No	No	No	No	No	No	No	No	No	1	No	No	No	No	No	Yes	1	Yes	#N/A	#N/A	#N/A	#N/A	#N/A	#N/A	#N/A	#N/A	#N/A	#N/A	#N/A	#N/A	#N/A	Yes	#N/A
30	2	Yes	No	Yes	Yes	#N/A	1	#N/A	1	#N/A	No	No	Yes	No	No	No	No	No	No	No	No	Yes	Yes	No	No	2	No	No	No	No	#N/A	Yes	2	Yes	#N/A	#N/A	#N/A	#N/A	#N/A	#N/A	#N/A	#N/A	#N/A	#N/A	#N/A	#N/A	#N/A	Yes	#N/A
30	3	Yes	No	Yes	Yes	#N/A	#N/A	3	1	#N/A	No	No	No	No	No	No	No	Yes	Yes	No	No	No	No	No	No	1	No	No	No	No	No	Yes	2	Yes	#N/A	#N/A	#N/A	#N/A	#N/A	1	#N/A	#N/A	#N/A	#N/A	#N/A	#N/A	#N/A	#N/A	#N/A
40	3	Yes	Yes	Yes	No	1	2	3	4	5	Yes	No	No	Yes	Yes	Yes	No	No	No	Yes	No	No	Yes	No	Yes	2	No	No	#N/A	No	No	Yes	2	Yes	#N/A	#N/A	#N/A	#N/A	#N/A	#N/A	#N/A	#N/A	#N/A	#N/A	#N/A	#N/A	#N/A	#N/A	#N/A
40	4	Yes	Yes	Yes	Yes	1	3	#N/A	4	#N/A	Yes	Yes	No	Yes	No	Yes	No	No	Yes	Yes	Yes	Yes	Yes	No	Yes	1	No	No	No	No	No	Yes	2	Yes	1	#N/A	#N/A	#N/A	#N/A	#N/A	#N/A	#N/A	#N/A	#N/A	#N/A	#N/A	#N/A	#N/A	1
40	5	Yes	Yes	No	No	1	3	#N/A	4	5	Yes	No	No	No	No	Yes	No	No	No	Yes	No	No	Yes	No	Yes	#N/A	No	No	No	No	No	Yes	2	Yes	1	#N/A	#N/A	#N/A	#N/A	#N/A	#N/A	#N/A	#N/A	#N/A	#N/A	#N/A	#N/A	#N/A	1
40	6	Yes	Yes	Yes	Yes	1	2	3	4	5	No	No	No	No	Yes	No	Yes	No	No	No	No	No	Yes	No	No	3	No	No	No	No	No	No	2	Yes	#N/A	#N/A	#N/A	#N/A	#N/A	#N/A	#N/A	#N/A	#N/A	#N/A	#N/A	#N/A	#N/A	Yes	#N/A
40	7	No	No	Yes	Yes	1	2	3	4	5	No	No	No	No	Yes	No	Yes	Yes	No	No	Yes	No	No	No	No	2	No	No	No	No	No	Yes	2	Yes	#N/A	#N/A	#N/A	#N/A	#N/A	#N/A	#N/A	#N/A	#N/A	#N/A	#N/A	#N/A	#N/A	Yes	#N/A
90	5	Yes	Yes	#N/A	#N/A	#N/A	#N/A	#N/A	#N/A	#N/A	No	No	Yes	No	No	Yes	No	No	No	Yes	No	No	Yes	No	No	2	No	No	No	No	Yes	Yes	3	Yes	#N/A	#N/A	#N/A	#N/A	#N/A	#N/A	#N/A	#N/A	#N/A	#N/A	#N/A	#N/A	#N/A	Yes	#N/A
90	4	Yes	Yes	Yes	Yes	#N/A	5	#N/A	5	1	Yes	No	No	No	No	No	No	Yes	No	No	No	No	Yes	Yes	No	2	Yes	Yes	Yes	No	#N/A	Yes	3	Yes	#N/A	#N/A	#N/A	#N/A	#N/A	#N/A	#N/A	#N/A	#N/A	#N/A	#N/A	#N/A	#N/A	Yes	1
74	1	Yes	Yes	Yes	Yes	#N/A	4	#N/A	3	#N/A	No	No	No	Yes	No	Yes	No	Yes	No	No	No	Yes	No	No	No	2	No	No	No	No	No	Yes	2	Yes	#N/A	2	#N/A	#N/A	#N/A	#N/A	#N/A	#N/A	#N/A	#N/A	#N/A	#N/A	#N/A	#N/A	#N/A
74	2	Yes	Yes	Yes	Yes	1	5	3	2	2	No	Yes	No	Yes	No	No	No	Yes	Yes	Yes	No	No	No	Yes	No	3	No	No	No	No	No	Yes	2	Yes	#N/A	1	#N/A	#N/A	#N/A	1	#N/A	#N/A	#N/A	#N/A	#N/A	#N/A	#N/A	#N/A	1
74	3	Yes	Yes	Yes	Yes	#N/A	4	5	3	5	No	Yes	No	Yes	No	No	Yes	Yes	No	No	Yes	Yes	Yes	Yes	Yes	3	No	No	No	No	No	Yes	2	Yes	#N/A	#N/A	#N/A	#N/A	#N/A	1	#N/A	3	#N/A	#N/A	#N/A	#N/A	#N/A	#N/A	#N/A
12	2	Yes	No	Yes	Yes	1	#N/A	#N/A	1	2	No	No	No	Yes	No	No	No	No	No	No	No	No	Yes	No	Yes	2	No	No	No	No	#N/A	Yes	1	Yes	#N/A	#N/A	#N/A	#N/A	#N/A	#N/A	#N/A	#N/A	#N/A	#N/A	#N/A	#N/A	#N/A	Yes	#N/A
12	3	Yes	No	Yes	Yes	2	5	2	5	5	Yes	Yes	Yes	Yes	No	No	No	No	No	No	No	No	No	No	Yes	2	No	No	No	No	No	Yes	2	Yes	#N/A	#N/A	#N/A	#N/A	#N/A	#N/A	#N/A	#N/A	#N/A	#N/A	#N/A	#N/A	#N/A	Yes	#N/A
12	4	Yes	No	Yes	Yes	#N/A	#N/A	#N/A	#N/A	5	Yes	No	No	Yes	No	Yes	No	No	No	No	No	No	No	No	Yes	1	No	No	No	No	No	Yes	1	Yes	#N/A	#N/A	#N/A	#N/A	#N/A	#N/A	#N/A	#N/A	#N/A	#N/A	#N/A	#N/A	#N/A	Yes	#N/A
12	5	Yes	No	Yes	Yes	1	2	3	3	5	No	No	No	Yes	No	Yes	No	No	No	Yes	No	No	Yes	No	Yes	2	No	No	No	No	No	Yes	2	Yes	1	#N/A	#N/A	#N/A	#N/A	#N/A	#N/A	#N/A	#N/A	#N/A	#N/A	#N/A	#N/A	#N/A	#N/A
12	6	Yes	Yes	Yes	Yes	1	5	5	5	5	Yes	Yes	Yes	Yes	No	No	No	No	No	No	No	No	No	No	Yes	1	No	No	No	No	No	Yes	1	Yes	#N/A	#N/A	#N/A	#N/A	#N/A	#N/A	#N/A	#N/A	#N/A	#N/A	#N/A	#N/A	#N/A	Yes	#N/A
12	7	Yes	No	Yes	Yes	#N/A	5	3	5	5	Yes	Yes	Yes	Yes	No	No	No	No	No	No	No	No	No	No	Yes	1	No	No	No	No	No	Yes	1	Yes	#N/A	#N/A	#N/A	#N/A	#N/A	#N/A	#N/A	#N/A	#N/A	#N/A	#N/A	#N/A	#N/A	Yes	#N/A
36	1	Yes	Yes	Yes	Yes	1	1	4	5	5	No	Yes	Yes	No	No	No	Yes	No	No	No	No	No	No	Yes	No	3	No	No	No	#N/A	No	Yes	3	Yes	#N/A	1	#N/A	#N/A	#N/A	#N/A	#N/A	1	#N/A	#N/A	#N/A	#N/A	#N/A	#N/A	#N/A
36	2	Yes	Yes	Yes	Yes	2	5	5	5	4	Yes	Yes	Yes	No	No	No	No	No	No	Yes	No	Yes	No	Yes	No	3	No	No	No	No	No	Yes	3	Yes	#N/A	3	1	#N/A	#N/A	#N/A	#N/A	3	#N/A	#N/A	#N/A	#N/A	#N/A	#N/A	#N/A
36	3	Yes	Yes	Yes	Yes	1	3	4	5	4	No	Yes	No	Yes	Yes	No	No	No	Yes	No	Yes	Yes	No	No	Yes	4	No	No	#N/A	No	No	Yes	3	Yes	3	#N/A	#N/A	#N/A	#N/A	#N/A	#N/A	3	#N/A	#N/A	#N/A	#N/A	#N/A	#N/A	#N/A
36	4	Yes	Yes	Yes	Yes	2	5	5	4	5	No	Yes	No	Yes	No	No	Yes	Yes	No	No	No	No	Yes	Yes	Yes	3	No	No	Yes	No	Yes	Yes	3	Yes	#N/A	3	3	#N/A	#N/A	3	#N/A	#N/A	#N/A	#N/A	#N/A	#N/A	#N/A	#N/A	#N/A
38	3	Yes	No	Yes	No	#N/A	#N/A	3	3	#N/A	No	No	No	No	No	No	No	No	No	Yes	Yes	No	No	No	No	1	#N/A	#N/A	#N/A	#N/A	#N/A	Yes	1	Yes	1	#N/A	#N/A	#N/A	#N/A	#N/A	#N/A	#N/A	#N/A	#N/A	#N/A	#N/A	#N/A	#N/A	#N/A
38	4	Yes	Yes	No	No	5	5	2	5	2	Yes	No	No	Yes	No	Yes	No	No	No	Yes	No	No	Yes	Yes	Yes	1	No	No	No	No	No	Yes	2	Yes	#N/A	#N/A	#N/A	#N/A	#N/A	#N/A	#N/A	#N/A	#N/A	#N/A	#N/A	#N/A	#N/A	Yes	#N/A
38	5	Yes	Yes	Yes	Yes	#N/A	#N/A	5	5	5	No	No	No	Yes	No	No	No	No	No	Yes	No	No	Yes	Yes	No	2	No	No	No	No	No	Yes	2	Yes	1	1	#N/A	#N/A	#N/A	#N/A	#N/A	#N/A	#N/A	#N/A	#N/A	#N/A	#N/A	#N/A	#N/A
38	6	Yes	No	Yes	Yes	#N/A	#N/A	5	5	5	No	No	No	Yes	No	Yes	No	No	No	Yes	No	No	Yes	No	No	2	No	No	No	No	No	Yes	2	Yes	2	#N/A	#N/A	#N/A	#N/A	#N/A	#N/A	#N/A	#N/A	#N/A	#N/A	#N/A	#N/A	#N/A	#N/A
38	7	Yes	Yes	Yes	Yes	5	4	5	5	5	No	Yes	No	Yes	No	Yes	No	Yes	No	Yes	No	No	Yes	No	No	1	No	No	No	No	No	Yes	2	Yes	1	#N/A	#N/A	#N/A	#N/A	#N/A	#N/A	#N/A	#N/A	#N/A	#N/A	#N/A	#N/A	#N/A	#N/A
90	1	Yes	Yes	#N/A	#N/A	#N/A	#N/A	#N/A	2	#N/A	No	Yes	Yes	No	No	Yes	No	No	No	No	No	No	No	No	No	#N/A	No	#N/A	No	No	No	Yes	3	Yes	#N/A	#N/A	#N/A	#N/A	#N/A	#N/A	#N/A	#N/A	#N/A	#N/A	#N/A	#N/A	#N/A	Yes	#N/A
90	2	Yes	No	Yes	Yes	#N/A	#N/A	#N/A	5	#N/A	No	No	Yes	No	No	No	Yes	No	No	Yes	No	No	Yes	No	No	3	No	No	No	No	#N/A	Yes	2	Yes	#N/A	#N/A	#N/A	#N/A	#N/A	1	#N/A	#N/A	#N/A	#N/A	#N/A	#N/A	#N/A	#N/A	#N/A
90	6	Yes	Yes	Yes	Yes	#N/A	#N/A	1	1	1	No	No	No	No	No	Yes	Yes	Yes	No	Yes	No	No	Yes	No	No	3	No	No	No	No	Yes	Yes	3	Yes	#N/A	#N/A	#N/A	#N/A	#N/A	#N/A	#N/A	#N/A	#N/A	#N/A	#N/A	#N/A	#N/A	Yes	#N/A
90	7	Yes	Yes	Yes	Yes	#N/A	5	5	5	1	No	No	No	No	No	No	Yes	No	No	Yes	No	No	Yes	No	Yes	3	No	No	No	No	No	#N/A	3	Yes	#N/A	#N/A	#N/A	#N/A	#N/A	#N/A	#N/A	#N/A	#N/A	#N/A	#N/A	#N/A	#N/A	Yes	1
90	3	Yes	Yes	Yes	Yes	#N/A	#N/A	#N/A	5	3	No	No	No	Yes	No	Yes	No	No	No	No	No	No	Yes	No	No	2	Yes	Yes	No	No	No	Yes	3	Yes	#N/A	#N/A	#N/A	#N/A	#N/A	#N/A	#N/A	#N/A	#N/A	#N/A	#N/A	#N/A	#N/A	Yes	#N/A
10	1	Yes	No	Yes	Yes	1	1	5	2	#N/A	No	Yes	Yes	No	No	No	Yes	No	No	No	No	No	Yes	No	Yes	2	No	No	No	No	No	Yes	3	Yes	#N/A	#N/A	#N/A	#N/A	#N/A	#N/A	#N/A	#N/A	#N/A	#N/A	#N/A	#N/A	#N/A	Yes	#N/A
10	2	Yes	No	Yes	Yes	#N/A	#N/A	#N/A	1	#N/A	No	No	No	No	No	No	No	No	No	Yes	Yes	No	No	No	No	1	No	No	No	No	No	Yes	1	Yes	1	#N/A	#N/A	#N/A	#N/A	#N/A	#N/A	#N/A	#N/A	#N/A	#N/A	#N/A	#N/A	#N/A	#N/A
10	3	Yes	No	Yes	Yes	#N/A	#N/A	1	2	#N/A	No	No	No	Yes	No	No	No	No	No	No	Yes	No	Yes	No	Yes	1	No	No	No	No	#N/A	Yes	2	Yes	1	#N/A	#N/A	#N/A	#N/A	#N/A	#N/A	#N/A	#N/A	#N/A	#N/A	#N/A	#N/A	#N/A	#N/A
10	5	Yes	No	Yes	No	2	#N/A	5	5	#N/A	No	Yes	No	Yes	No	Yes	No	No	No	Yes	No	No	Yes	No	No	#N/A	No	No	No	No	No	Yes	1	Yes	1	#N/A	#N/A	#N/A	#N/A	#N/A	#N/A	#N/A	#N/A	#N/A	#N/A	#N/A	#N/A	#N/A	#N/A
10	4	Yes	Yes	Yes	Yes	2	#N/A	1	2	1	Yes	Yes	Yes	Yes	No	Yes	No	No	No	Yes	No	No	Yes	No	Yes	1	No	No	No	No	No	Yes	1	Yes	1	#N/A	#N/A	#N/A	#N/A	#N/A	#N/A	#N/A	#N/A	#N/A	#N/A	1	#N/A	#N/A	#N/A
44	6	Yes	No	Yes	Yes	2	5	5	2	3	No	No	Yes	Yes	No	Yes	No	No	No	Yes	No	No	Yes	No	Yes	#N/A	No	No	No	No	No	Yes	1	Yes	#N/A	#N/A	#N/A	#N/A	#N/A	#N/A	#N/A	#N/A	#N/A	#N/A	#N/A	#N/A	#N/A	Yes	#N/A
44	5	Yes	No	Yes	Yes	3	2	5	5	3	No	Yes	Yes	Yes	No	Yes	No	No	No	Yes	No	No	Yes	No	Yes	2	Yes	Yes	No	No	No	Yes	2	Yes	#N/A	#N/A	#N/A	#N/A	#N/A	#N/A	#N/A	#N/A	#N/A	#N/A	#N/A	#N/A	#N/A	Yes	#N/A
44	7	Yes	Yes	Yes	Yes	5	5	3	4	5	No	Yes	No	Yes	No	No	No	Yes	No	Yes	No	No	Yes	No	Yes	1	Yes	No	No	No	No	Yes	2	Yes	1	#N/A	#N/A	#N/A	#N/A	#N/A	#N/A	#N/A	#N/A	#N/A	#N/A	#N/A	#N/A	#N/A	#N/A
38	1	Yes	No	Yes	Yes	#N/A	1	2	1	3	No	No	No	Yes	No	Yes	No	No	No	Yes	No	No	Yes	No	Yes	1	No	No	No	No	No	Yes	2	Yes	#N/A	#N/A	#N/A	#N/A	#N/A	#N/A	#N/A	#N/A	#N/A	#N/A	#N/A	#N/A	#N/A	Yes	#N/A
38	2	Yes	Yes	Yes	Yes	#N/A	#N/A	2	2	1	No	No	No	No	No	No	No	No	No	Yes	Yes	No	No	No	Yes	2	No	No	No	No	No	Yes	2	Yes	#N/A	#N/A	#N/A	#N/A	#N/A	#N/A	#N/A	#N/A	#N/A	#N/A	#N/A	#N/A	#N/A	Yes	#N/A
82	3	Yes	Yes	Yes	Yes	1	2	2	5	#N/A	No	No	No	Yes	No	No	Yes	No	No	No	No	No	Yes	No	Yes	#N/A	No	No	No	No	No	Yes	2	Yes	#N/A	#N/A	#N/A	#N/A	#N/A	#N/A	#N/A	#N/A	#N/A	#N/A	#N/A	#N/A	#N/A	Yes	#N/A
82	4	Yes	Yes	Yes	Yes	1	3	1	4	#N/A	No	No	No	Yes	No	Yes	No	No	No	Yes	No	Yes	Yes	No	No	2	No	No	No	Yes	Yes	Yes	2	Yes	2	#N/A	#N/A	#N/A	#N/A	#N/A	#N/A	#N/A	#N/A	#N/A	#N/A	#N/A	#N/A	#N/A	#N/A
82	5	Yes	No	Yes	Yes	1	2	#N/A	2	1	No	No	No	Yes	No	Yes	No	Yes	No	No	No	No	Yes	No	Yes	1	Yes	No	No	No	No	Yes	3	Yes	#N/A	#N/A	2	#N/A	#N/A	#N/A	#N/A	#N/A	#N/A	#N/A	#N/A	#N/A	#N/A	#N/A	#N/A
82	6	Yes	Yes	Yes	Yes	#N/A	2	3	5	#N/A	No	No	No	Yes	No	Yes	No	No	No	No	No	No	Yes	No	Yes	1	No	No	No	No	No	Yes	3	Yes	#N/A	#N/A	#N/A	#N/A	#N/A	#N/A	#N/A	#N/A	#N/A	#N/A	#N/A	#N/A	#N/A	Yes	#N/A
82	7	Yes	Yes	Yes	Yes	1	2	#N/A	3	#N/A	No	No	No	Yes	No	No	Yes	No	No	No	No	No	Yes	No	Yes	1	Yes	No	No	No	No	Yes	1	Yes	#N/A	#N/A	#N/A	#N/A	#N/A	#N/A	#N/A	#N/A	#N/A	#N/A	#N/A	#N/A	#N/A	Yes	#N/A
32	3	Yes	Yes	Yes	Yes	#N/A	1	3	5	5	No	No	No	No	No	Yes	No	No	No	No	No	No	Yes	No	Yes	2	No	No	No	No	No	Yes	2	Yes	#N/A	#N/A	#N/A	#N/A	#N/A	#N/A	#N/A	#N/A	#N/A	#N/A	#N/A	#N/A	#N/A	Yes	#N/A
6	4	Yes	Yes	Yes	No	#N/A	2	4	5	2	No	No	No	Yes	No	No	Yes	Yes	No	Yes	No	No	Yes	Yes	No	2	No	No	No	No	No	Yes	2	Yes	#N/A	#N/A	#N/A	#N/A	#N/A	#N/A	#N/A	#N/A	#N/A	#N/A	#N/A	#N/A	#N/A	#N/A	#N/A
6	5	Yes	Yes	Yes	#N/A	#N/A	#N/A	2	5	1	No	No	No	Yes	No	Yes	No	Yes	No	Yes	No	No	Yes	Yes	No	2	No	No	No	No	No	Yes	3	Yes	1	1	#N/A	#N/A	1	#N/A	#N/A	#N/A	#N/A	#N/A	#N/A	#N/A	#N/A	#N/A	#N/A
6	6	No	No	Yes	No	#N/A	1	2	5	1	No	No	No	Yes	No	Yes	No	No	No	Yes	No	No	Yes	No	No	3	No	No	Yes	No	No	Yes	2	Yes	#N/A	#N/A	#N/A	#N/A	#N/A	#N/A	#N/A	#N/A	#N/A	#N/A	#N/A	#N/A	#N/A	#N/A	#N/A
6	7	Yes	Yes	Yes	No	#N/A	#N/A	3	5	2	No	No	No	Yes	No	Yes	No	Yes	No	Yes	No	No	Yes	No	Yes	2	No	No	No	No	No	Yes	2	Yes	#N/A	#N/A	#N/A	#N/A	#N/A	#N/A	#N/A	#N/A	#N/A	#N/A	#N/A	#N/A	#N/A	#N/A	#N/A
92	1	Yes	Yes	Yes	Yes	#N/A	#N/A	#N/A	#N/A	#N/A	No	No	No	Yes	No	No	Yes	No	No	No	No	No	No	No	Yes	3	No	No	No	Yes	Yes	Yes	3	Yes	1	#N/A	#N/A	#N/A	#N/A	#N/A	#N/A	1	#N/A	#N/A	#N/A	#N/A	#N/A	#N/A	1
92	2	Yes	Yes	Yes	Yes	#N/A	4	3	4	#N/A	No	No	No	Yes	No	Yes	No	No	No	Yes	No	No	No	Yes	No	3	No	No	No	Yes	Yes	Yes	3	Yes	1	1	2	#N/A	#N/A	2	1	1	3	#N/A	#N/A	#N/A	#N/A	#N/A	1
92	3	Yes	Yes	Yes	Yes	2	5	5	1	#N/A	Yes	No	No	No	No	Yes	No	No	No	Yes	No	No	Yes	No	Yes	#N/A	#N/A	#N/A	#N/A	Yes	Yes	Yes	3	Yes	1	1	#N/A	#N/A	#N/A	#N/A	#N/A	1	#N/A	#N/A	#N/A	#N/A	#N/A	#N/A	#N/A
92	4	Yes	Yes	Yes	Yes	2	3	1	#N/A	#N/A	No	No	No	Yes	No	Yes	No	No	No	Yes	No	No	No	No	Yes	1	No	No	No	No	No	Yes	2	Yes	2	2	3	#N/A	#N/A	1	2	2	#N/A	#N/A	#N/A	#N/A	#N/A	#N/A	1
92	5	Yes	Yes	Yes	Yes	#N/A	#N/A	#N/A	#N/A	#N/A	No	No	No	No	No	No	No	No	No	No	No	No	No	No	No	1	No	No	No	No	No	Yes	3	Yes	1	1	#N/A	#N/A	#N/A	#N/A	#N/A	#N/A	#N/A	#N/A	#N/A	#N/A	#N/A	#N/A	1
92	6	Yes	Yes	Yes	Yes	1	5	5	5	#N/A	Yes	No	No	Yes	No	No	No	No	Yes	Yes	No	No	No	Yes	No	#N/A	#N/A	#N/A	#N/A	#N/A	#N/A	Yes	3	Yes	1	#N/A	#N/A	#N/A	#N/A	#N/A	#N/A	1	#N/A	#N/A	#N/A	#N/A	#N/A	#N/A	1
92	7	Yes	Yes	Yes	Yes	4	5	5	1	#N/A	Yes	No	No	Yes	No	Yes	No	No	No	No	No	Yes	Yes	No	No	#N/A	#N/A	#N/A	#N/A	#N/A	#N/A	Yes	3	Yes	1	1	#N/A	#N/A	#N/A	#N/A	#N/A	1	#N/A	#N/A	#N/A	#N/A	#N/A	#N/A	1
64	1	Yes	Yes	Yes	Yes	1	2	#N/A	1	#N/A	No	No	No	Yes	No	Yes	No	No	No	No	No	No	Yes	No	No	2	No	No	No	No	No	Yes	2	Yes	#N/A	2	#N/A	#N/A	#N/A	2	#N/A	#N/A	#N/A	#N/A	#N/A	#N/A	#N/A	#N/A	#N/A
64	2	Yes	Yes	Yes	Yes	1	#N/A	#N/A	1	#N/A	No	No	No	No	No	No	No	No	No	No	No	No	No	No	No	#N/A	Yes	No	No	Yes	Yes	Yes	3	Yes	#N/A	1	#N/A	#N/A	#N/A	1	#N/A	#N/A	#N/A	#N/A	#N/A	#N/A	#N/A	#N/A	1
64	3	Yes	Yes	Yes	Yes	1	2	#N/A	1	#N/A	No	Yes	No	Yes	No	Yes	No	No	No	No	No	No	No	No	No	2	No	No	No	Yes	Yes	Yes	3	Yes	#N/A	2	#N/A	#N/A	#N/A	2	#N/A	#N/A	#N/A	#N/A	#N/A	#N/A	#N/A	#N/A	#N/A
64	4	Yes	Yes	Yes	Yes	1	2	#N/A	2	#N/A	No	Yes	Yes	Yes	No	No	No	No	No	No	No	No	No	No	No	2	No	No	No	Yes	Yes	Yes	3	Yes	#N/A	1	#N/A	#N/A	#N/A	2	#N/A	#N/A	#N/A	#N/A	#N/A	#N/A	#N/A	#N/A	#N/A
64	5	Yes	Yes	Yes	Yes	1	2	1	2	#N/A	No	Yes	No	Yes	No	Yes	No	No	No	Yes	No	No	No	No	No	3	No	No	No	No	No	Yes	3	Yes	#N/A	2	#N/A	#N/A	#N/A	#N/A	#N/A	#N/A	#N/A	#N/A	#N/A	2	#N/A	#N/A	#N/A
64	6	Yes	Yes	Yes	Yes	1	2	#N/A	2	1	No	Yes	No	No	Yes	No	No	Yes	No	Yes	No	No	No	No	No	3	No	No	No	Yes	Yes	Yes	3	Yes	#N/A	1	#N/A	#N/A	#N/A	1	#N/A	#N/A	#N/A	#N/A	#N/A	#N/A	#N/A	#N/A	#N/A
64	7	Yes	Yes	Yes	Yes	1	2	#N/A	2	#N/A	No	Yes	No	Yes	No	Yes	No	No	No	No	No	No	No	No	No	3	No	No	No	No	No	Yes	3	Yes	#N/A	2	#N/A	#N/A	#N/A	2	#N/A	#N/A	#N/A	#N/A	#N/A	#N/A	#N/A	#N/A	#N/A
74	4	Yes	Yes	Yes	Yes	#N/A	3	#N/A	4	5	No	No	No	No	No	No	No	Yes	No	No	Yes	Yes	No	Yes	No	2	No	No	No	No	No	Yes	2	Yes	#N/A	1	#N/A	#N/A	#N/A	1	#N/A	1	#N/A	#N/A	#N/A	#N/A	#N/A	#N/A	#N/A
74	5	Yes	Yes	Yes	Yes	#N/A	3	2	2	#N/A	No	No	No	No	No	No	Yes	Yes	No	Yes	No	Yes	Yes	No	No	2	No	No	No	No	No	Yes	2	Yes	#N/A	#N/A	#N/A	#N/A	#N/A	#N/A	#N/A	3	#N/A	#N/A	#N/A	#N/A	#N/A	#N/A	1
84	1	Yes	Yes	Yes	Yes	1	#N/A	2	1	#N/A	No	No	No	Yes	No	Yes	No	Yes	No	No	No	Yes	No	No	Yes	1	No	No	No	No	No	Yes	3	Yes	#N/A	#N/A	#N/A	#N/A	#N/A	#N/A	#N/A	#N/A	#N/A	#N/A	#N/A	#N/A	#N/A	Yes	#N/A
84	2	Yes	Yes	Yes	Yes	1	#N/A	2	#N/A	4	No	Yes	No	Yes	No	No	Yes	No	No	No	No	Yes	Yes	No	Yes	2	No	No	No	No	No	Yes	3	Yes	#N/A	#N/A	#N/A	#N/A	#N/A	#N/A	#N/A	#N/A	#N/A	#N/A	#N/A	#N/A	#N/A	Yes	#N/A
84	3	Yes	Yes	Yes	Yes	1	1	2	5	#N/A	No	Yes	No	Yes	No	No	No	No	Yes	No	No	No	No	Yes	No	1	No	No	No	No	No	Yes	2	Yes	#N/A	#N/A	#N/A	#N/A	#N/A	#N/A	#N/A	#N/A	#N/A	#N/A	#N/A	#N/A	#N/A	Yes	#N/A
84	4	Yes	No	Yes	Yes	1	2	#N/A	1	5	No	Yes	Yes	Yes	No	No	No	No	No	No	No	Yes	No	No	No	2	#N/A	#N/A	#N/A	No	No	Yes	3	Yes	#N/A	#N/A	#N/A	#N/A	#N/A	#N/A	#N/A	#N/A	#N/A	#N/A	#N/A	#N/A	#N/A	Yes	#N/A
84	5	Yes	No	Yes	Yes	1	3	1	4	2	No	Yes	Yes	No	No	No	No	Yes	Yes	Yes	No	No	No	No	Yes	2	Yes	Yes	No	Yes	No	Yes	3	Yes	#N/A	#N/A	#N/A	#N/A	#N/A	#N/A	#N/A	#N/A	#N/A	#N/A	#N/A	#N/A	#N/A	Yes	#N/A
84	6	Yes	No	Yes	Yes	1	3	1	4	#N/A	No	No	Yes	No	Yes	No	No	Yes	No	No	No	Yes	No	Yes	No	1	Yes	Yes	No	No	#N/A	Yes	3	Yes	#N/A	#N/A	#N/A	#N/A	#N/A	#N/A	#N/A	#N/A	#N/A	#N/A	#N/A	#N/A	#N/A	Yes	#N/A
84	7	Yes	Yes	Yes	Yes	1	5	3	#N/A	#N/A	No	No	No	Yes	No	No	Yes	No	No	No	No	No	No	Yes	No	2	No	No	No	No	No	Yes	3	Yes	#N/A	#N/A	#N/A	#N/A	#N/A	#N/A	#N/A	#N/A	#N/A	#N/A	#N/A	#N/A	#N/A	Yes	#N/A
862	3	Yes	Yes	No	No	#N/A	#N/A	#N/A	#N/A	#N/A	No	No	No	No	No	No	No	No	No	No	No	No	No	No	No	3	No	No	No	No	No	Yes	3	Yes	1	#N/A	#N/A	#N/A	#N/A	#N/A	#N/A	#N/A	#N/A	#N/A	#N/A	#N/A	#N/A	#N/A	1
862	4	Yes	No	Yes	Yes	3	#N/A	#N/A	#N/A	#N/A	No	No	No	No	No	No	No	No	No	No	No	No	No	No	No	3	No	No	No	No	No	Yes	3	Yes	#N/A	#N/A	#N/A	#N/A	#N/A	#N/A	#N/A	#N/A	#N/A	#N/A	#N/A	#N/A	#N/A	#N/A	#N/A
9	2	Yes	No	Yes	Yes	1	5	5	5	5	Yes	No	No	Yes	No	Yes	Yes	No	No	No	No	No	No	Yes	Yes	1	No	No	No	No	#N/A	Yes	1	Yes	1	1	#N/A	#N/A	#N/A	#N/A	#N/A	#N/A	#N/A	#N/A	#N/A	#N/A	#N/A	#N/A	#N/A
9	3	Yes	#N/A	Yes	Yes	2	1	5	4	5	Yes	Yes	Yes	Yes	No	No	No	No	No	No	No	No	No	No	Yes	1	Yes	#N/A	No	No	#N/A	Yes	1	Yes	1	1	1	#N/A	#N/A	#N/A	#N/A	#N/A	#N/A	#N/A	#N/A	#N/A	#N/A	#N/A	#N/A
9	6	Yes	No	Yes	Yes	1	5	2	5	5	Yes	Yes	Yes	Yes	No	No	No	No	No	No	No	No	No	No	Yes	1	No	No	No	No	No	Yes	2	Yes	#N/A	#N/A	#N/A	#N/A	#N/A	#N/A	#N/A	#N/A	#N/A	#N/A	#N/A	#N/A	#N/A	Yes	#N/A
9	7	Yes	Yes	Yes	Yes	5	5	2	1	5	Yes	Yes	Yes	Yes	No	No	No	No	No	No	No	No	Yes	No	Yes	1	No	No	No	No	No	Yes	2	Yes	#N/A	#N/A	#N/A	#N/A	#N/A	#N/A	#N/A	#N/A	#N/A	#N/A	#N/A	#N/A	#N/A	Yes	#N/A
9	1	Yes	No	Yes	Yes	2	3	2	5	4	Yes	Yes	No	Yes	No	No	No	No	No	No	No	No	No	No	Yes	2	No	No	No	No	#N/A	Yes	2	Yes	#N/A	#N/A	#N/A	#N/A	#N/A	#N/A	#N/A	#N/A	#N/A	#N/A	#N/A	#N/A	#N/A	Yes	#N/A
2	3	Yes	Yes	Yes	No	1	#N/A	#N/A	#N/A	#N/A	Yes	No	No	No	No	No	No	No	No	No	No	No	Yes	No	No	#N/A	No	No	No	No	No	Yes	0	Yes	#N/A	#N/A	#N/A	#N/A	#N/A	#N/A	#N/A	#N/A	#N/A	#N/A	#N/A	#N/A	#N/A	Yes	#N/A
2	4	Yes	Yes	Yes	No	2	#N/A	1	#N/A	#N/A	Yes	No	No	No	Yes	No	No	No	No	Yes	No	No	Yes	No	Yes	#N/A	Yes	Yes	No	No	No	Yes	2	No	#N/A	1	#N/A	#N/A	#N/A	#N/A	#N/A	#N/A	#N/A	#N/A	#N/A	#N/A	#N/A	#N/A	#N/A
2	5	Yes	Yes	Yes	No	1	#N/A	#N/A	1	#N/A	Yes	No	No	No	Yes	No	No	No	No	Yes	No	No	No	No	No	2	Yes	Yes	No	No	No	Yes	2	Yes	#N/A	#N/A	#N/A	#N/A	#N/A	#N/A	#N/A	#N/A	#N/A	#N/A	#N/A	#N/A	#N/A	Yes	#N/A
2	6	Yes	Yes	Yes	Yes	1	1	1	1	#N/A	Yes	No	No	No	No	Yes	No	No	No	Yes	No	No	Yes	No	No	#N/A	Yes	No	No	No	No	Yes	1	Yes	1	#N/A	#N/A	#N/A	#N/A	#N/A	#N/A	#N/A	#N/A	#N/A	#N/A	#N/A	#N/A	#N/A	1
1	2	Yes	Yes	Yes	No	#N/A	1	#N/A	#N/A	1	No	No	No	No	No	No	No	No	No	No	No	No	No	No	No	2	No	No	No	No	No	Yes	2	Yes	#N/A	#N/A	#N/A	#N/A	#N/A	#N/A	#N/A	#N/A	#N/A	#N/A	#N/A	#N/A	#N/A	Yes	#N/A
74	6	Yes	Yes	Yes	Yes	#N/A	4	2	5	4	No	No	No	Yes	No	Yes	No	Yes	No	No	No	No	Yes	Yes	Yes	2	No	No	No	No	No	Yes	1	Yes	#N/A	1	#N/A	#N/A	#N/A	1	#N/A	#N/A	#N/A	#N/A	#N/A	#N/A	#N/A	#N/A	1
74	7	Yes	Yes	Yes	Yes	#N/A	3	4	5	5	No	No	No	Yes	No	Yes	No	Yes	No	No	No	No	Yes	Yes	Yes	2	Yes	Yes	No	No	No	Yes	2	Yes	#N/A	#N/A	#N/A	#N/A	#N/A	#N/A	#N/A	3	#N/A	#N/A	#N/A	#N/A	#N/A	#N/A	#N/A
66	1	Yes	Yes	Yes	Yes	#N/A	#N/A	#N/A	#N/A	5	No	No	No	Yes	No	No	No	No	No	No	No	No	No	No	No	1	#N/A	#N/A	#N/A	#N/A	#N/A	Yes	2	Yes	#N/A	#N/A	#N/A	#N/A	#N/A	#N/A	#N/A	#N/A	#N/A	#N/A	#N/A	#N/A	#N/A	Yes	#N/A
66	2	Yes	Yes	Yes	Yes	#N/A	#N/A	#N/A	#N/A	1	Yes	No	No	No	No	No	Yes	No	No	No	No	No	No	No	Yes	1	Yes	No	No	#N/A	No	Yes	3	Yes	1	#N/A	#N/A	#N/A	#N/A	#N/A	#N/A	#N/A	#N/A	#N/A	#N/A	#N/A	#N/A	#N/A	1
66	3	Yes	Yes	#N/A	#N/A	#N/A	#N/A	#N/A	#N/A	#N/A	Yes	No	No	No	No	Yes	No	No	No	Yes	No	No	Yes	No	No	#N/A	No	No	No	No	No	Yes	3	Yes	#N/A	#N/A	#N/A	#N/A	#N/A	#N/A	#N/A	#N/A	#N/A	#N/A	#N/A	#N/A	#N/A	Yes	#N/A
9	5	Yes	No	Yes	Yes	#N/A	1	#N/A	5	5	Yes	Yes	No	Yes	No	No	Yes	No	No	No	No	No	No	No	Yes	#N/A	#N/A	#N/A	#N/A	#N/A	#N/A	Yes	2	Yes	#N/A	#N/A	#N/A	#N/A	#N/A	#N/A	#N/A	#N/A	#N/A	#N/A	#N/A	#N/A	#N/A	Yes	#N/A
11	4	Yes	Yes	#N/A	#N/A	2	3	5	4	5	Yes	No	No	No	No	No	No	Yes	No	Yes	No	No	No	No	Yes	3	No	No	No	No	No	Yes	3	Yes	#N/A	#N/A	#N/A	#N/A	#N/A	#N/A	#N/A	#N/A	#N/A	#N/A	#N/A	#N/A	#N/A	Yes	#N/A
11	1	Yes	No	Yes	Yes	1	4	2	3	1	No	No	No	Yes	No	No	No	Yes	No	Yes	No	No	No	No	No	2	No	No	No	No	No	Yes	2	Yes	2	#N/A	#N/A	#N/A	#N/A	#N/A	#N/A	#N/A	#N/A	#N/A	#N/A	#N/A	#N/A	#N/A	#N/A
11	5	Yes	Yes	Yes	Yes	2	3	4	3	2	No	Yes	No	Yes	No	No	No	No	No	Yes	No	Yes	No	No	Yes	3	No	No	No	No	No	Yes	3	Yes	#N/A	#N/A	#N/A	#N/A	#N/A	#N/A	#N/A	#N/A	#N/A	#N/A	#N/A	#N/A	#N/A	Yes	#N/A
11	3	Yes	Yes	#N/A	#N/A	3	1	3	4	5	No	Yes	No	Yes	No	No	No	Yes	No	Yes	No	Yes	No	No	Yes	3	No	No	No	No	No	Yes	3	Yes	#N/A	#N/A	#N/A	#N/A	#N/A	#N/A	#N/A	#N/A	#N/A	#N/A	#N/A	#N/A	#N/A	Yes	#N/A
11	6	Yes	Yes	Yes	Yes	2	4	3	4	2	Yes	No	No	No	Yes	No	No	Yes	No	Yes	No	No	No	No	Yes	3	No	No	No	No	No	Yes	3	Yes	#N/A	#N/A	#N/A	#N/A	#N/A	#N/A	#N/A	#N/A	#N/A	#N/A	#N/A	#N/A	#N/A	Yes	#N/A
11	2	Yes	No	Yes	Yes	1	#N/A	1	2	5	No	Yes	No	Yes	No	No	Yes	No	No	No	No	No	No	No	Yes	3	No	No	No	No	No	Yes	2	Yes	#N/A	#N/A	#N/A	#N/A	#N/A	#N/A	#N/A	#N/A	#N/A	#N/A	#N/A	#N/A	#N/A	Yes	#N/A
11	7	Yes	Yes	Yes	Yes	3	4	3	4	2	No	No	No	Yes	No	No	Yes	No	No	No	No	Yes	No	No	Yes	3	No	No	No	No	No	Yes	3	Yes	#N/A	#N/A	#N/A	#N/A	#N/A	#N/A	#N/A	#N/A	#N/A	#N/A	#N/A	#N/A	#N/A	Yes	#N/A
13	1	Yes	Yes	Yes	Yes	#N/A	#N/A	2	#N/A	#N/A	No	No	No	No	No	No	No	No	No	Yes	No	No	No	No	No	2	No	No	No	No	No	Yes	2	Yes	#N/A	#N/A	#N/A	#N/A	#N/A	#N/A	#N/A	#N/A	#N/A	#N/A	#N/A	#N/A	#N/A	Yes	#N/A
13	6	Yes	Yes	Yes	Yes	1	3	#N/A	#N/A	1	No	Yes	No	Yes	No	No	No	Yes	No	No	No	No	No	No	Yes	2	No	No	No	No	No	Yes	1	Yes	#N/A	#N/A	#N/A	#N/A	#N/A	#N/A	#N/A	#N/A	#N/A	#N/A	#N/A	#N/A	#N/A	Yes	#N/A
13	5	Yes	No	Yes	No	#N/A	1	#N/A	#N/A	1	No	No	No	No	No	No	No	No	No	No	No	No	No	No	No	3	No	No	No	No	No	Yes	2	Yes	#N/A	#N/A	#N/A	#N/A	#N/A	#N/A	#N/A	#N/A	#N/A	#N/A	#N/A	#N/A	#N/A	Yes	#N/A
13	4	Yes	No	Yes	No	#N/A	#N/A	#N/A	#N/A	1	No	No	No	No	No	No	No	No	No	No	No	No	No	No	No	2	No	No	No	No	No	Yes	2	Yes	#N/A	#N/A	#N/A	#N/A	#N/A	#N/A	#N/A	#N/A	#N/A	#N/A	#N/A	#N/A	#N/A	Yes	#N/A
13	3	Yes	No	Yes	Yes	1	#N/A	2	#N/A	3	No	Yes	No	Yes	No	No	No	No	No	No	No	Yes	No	Yes	No	3	No	No	No	No	No	Yes	2	Yes	#N/A	#N/A	#N/A	#N/A	#N/A	#N/A	#N/A	#N/A	#N/A	#N/A	#N/A	#N/A	#N/A	Yes	#N/A
13	2	Yes	Yes	Yes	No	#N/A	#N/A	#N/A	1	#N/A	No	No	No	No	No	No	No	No	No	No	No	No	No	No	No	1	No	No	No	No	No	Yes	2	Yes	#N/A	#N/A	#N/A	#N/A	#N/A	#N/A	#N/A	#N/A	#N/A	#N/A	#N/A	#N/A	#N/A	Yes	#N/A
13	7	Yes	No	Yes	Yes	4	1	#N/A	5	5	Yes	Yes	Yes	Yes	No	No	No	No	No	No	No	No	No	No	Yes	1	No	No	No	No	No	Yes	1	Yes	#N/A	#N/A	#N/A	#N/A	#N/A	#N/A	#N/A	#N/A	#N/A	#N/A	#N/A	#N/A	#N/A	Yes	#N/A
15	3	Yes	Yes	Yes	Yes	#N/A	#N/A	5	5	5	No	No	Yes	No	No	No	No	No	Yes	No	No	Yes	No	No	No	2	Yes	Yes	No	No	No	Yes	2	No	#N/A	#N/A	#N/A	#N/A	#N/A	#N/A	#N/A	#N/A	#N/A	#N/A	#N/A	#N/A	#N/A	Yes	#N/A
15	6	Yes	Yes	Yes	Yes	5	#N/A	#N/A	5	5	No	No	No	No	Yes	No	No	No	No	Yes	No	No	Yes	No	No	#N/A	No	No	No	No	#N/A	Yes	2	No	#N/A	#N/A	#N/A	#N/A	#N/A	#N/A	#N/A	#N/A	#N/A	#N/A	#N/A	#N/A	#N/A	Yes	#N/A
15	4	Yes	Yes	Yes	Yes	2	#N/A	#N/A	#N/A	5	No	No	No	No	Yes	No	No	No	No	Yes	No	No	No	No	No	2	No	No	No	No	No	Yes	2	No	#N/A	#N/A	#N/A	#N/A	#N/A	#N/A	#N/A	#N/A	#N/A	#N/A	#N/A	#N/A	#N/A	Yes	#N/A
15	5	Yes	Yes	Yes	Yes	5	#N/A	#N/A	#N/A	5	No	No	No	No	Yes	No	No	No	No	Yes	No	No	No	No	No	#N/A	Yes	No	No	No	No	Yes	2	Yes	#N/A	#N/A	#N/A	#N/A	#N/A	#N/A	#N/A	#N/A	#N/A	#N/A	#N/A	#N/A	#N/A	Yes	#N/A
15	1	Yes	Yes	Yes	Yes	5	2	5	5	5	No	No	No	Yes	Yes	Yes	No	No	No	No	Yes	No	No	No	No	#N/A	No	No	No	No	No	Yes	#N/A	Yes	1	#N/A	#N/A	#N/A	#N/A	#N/A	#N/A	#N/A	#N/A	#N/A	#N/A	#N/A	#N/A	#N/A	#N/A
15	7	Yes	Yes	Yes	Yes	5	#N/A	5	#N/A	5	No	No	No	Yes	No	Yes	No	No	No	No	No	No	No	Yes	No	3	No	No	No	No	#N/A	Yes	3	Yes	#N/A	#N/A	#N/A	#N/A	#N/A	#N/A	#N/A	#N/A	#N/A	#N/A	#N/A	#N/A	#N/A	Yes	#N/A
17	6	Yes	Yes	Yes	Yes	#N/A	1	#N/A	5	#N/A	No	No	No	No	No	No	No	Yes	No	No	No	No	Yes	No	Yes	1	No	No	No	No	No	Yes	3	Yes	#N/A	#N/A	#N/A	#N/A	#N/A	#N/A	#N/A	#N/A	#N/A	#N/A	#N/A	#N/A	#N/A	Yes	#N/A
17	4	Yes	Yes	Yes	Yes	1	1	#N/A	2	5	No	No	No	Yes	No	No	No	Yes	No	No	No	No	No	Yes	No	#N/A	No	No	No	No	#N/A	Yes	1	Yes	#N/A	#N/A	#N/A	#N/A	#N/A	#N/A	#N/A	#N/A	#N/A	#N/A	#N/A	#N/A	#N/A	#N/A	#N/A
17	3	Yes	Yes	Yes	Yes	#N/A	1	#N/A	1	2	No	No	No	No	No	No	No	Yes	No	No	No	No	No	Yes	No	1	No	No	No	No	No	Yes	2	Yes	1	#N/A	#N/A	#N/A	#N/A	#N/A	#N/A	#N/A	#N/A	#N/A	#N/A	#N/A	#N/A	#N/A	#N/A
17	1	Yes	Yes	Yes	Yes	#N/A	#N/A	#N/A	1	#N/A	No	No	No	No	No	No	No	No	No	No	No	No	No	No	No	1	No	No	No	No	No	Yes	1	Yes	1	1	#N/A	#N/A	#N/A	#N/A	#N/A	#N/A	#N/A	#N/A	#N/A	#N/A	#N/A	#N/A	#N/A
862	5	Yes	Yes	Yes	Yes	2	#N/A	#N/A	#N/A	#N/A	No	No	No	No	No	No	No	No	No	No	No	No	Yes	No	No	3	No	No	No	No	No	Yes	3	Yes	#N/A	#N/A	#N/A	#N/A	#N/A	#N/A	#N/A	#N/A	#N/A	#N/A	#N/A	#N/A	#N/A	#N/A	#N/A
861	3	Yes	Yes	Yes	Yes	2	#N/A	#N/A	#N/A	#N/A	Yes	No	No	Yes	No	Yes	No	No	No	Yes	No	No	Yes	No	Yes	3	Yes	No	No	No	No	Yes	2	Yes	#N/A	#N/A	#N/A	#N/A	#N/A	#N/A	#N/A	#N/A	#N/A	#N/A	#N/A	#N/A	#N/A	Yes	#N/A
861	4	Yes	No	Yes	Yes	#N/A	3	#N/A	#N/A	#N/A	No	No	No	No	No	No	No	No	No	No	No	No	No	No	No	2	No	No	No	No	No	Yes	1	Yes	#N/A	#N/A	#N/A	#N/A	#N/A	#N/A	#N/A	#N/A	#N/A	#N/A	#N/A	#N/A	#N/A	Yes	#N/A
861	5	Yes	No	Yes	No	#N/A	2	#N/A	#N/A	#N/A	No	No	No	Yes	No	No	No	No	No	Yes	No	No	No	No	No	3	No	No	No	No	No	Yes	2	Yes	#N/A	#N/A	#N/A	#N/A	#N/A	#N/A	#N/A	#N/A	#N/A	#N/A	#N/A	#N/A	#N/A	Yes	#N/A
861	7	Yes	Yes	Yes	Yes	#N/A	2	#N/A	#N/A	#N/A	No	No	No	Yes	No	No	No	No	No	Yes	No	No	Yes	No	Yes	2	No	No	No	No	No	Yes	3	No	#N/A	#N/A	#N/A	#N/A	#N/A	#N/A	#N/A	#N/A	#N/A	#N/A	#N/A	#N/A	#N/A	Yes	#N/A
17	7	Yes	Yes	Yes	Yes	1	2	5	#N/A	1	No	No	No	Yes	No	Yes	No	No	No	No	Yes	No	No	No	Yes	1	No	No	No	No	No	Yes	2	Yes	#N/A	#N/A	#N/A	#N/A	#N/A	#N/A	#N/A	#N/A	#N/A	#N/A	#N/A	#N/A	#N/A	Yes	#N/A
17	2	Yes	Yes	Yes	Yes	#N/A	1	#N/A	1	#N/A	No	No	No	Yes	No	No	No	Yes	No	No	No	No	No	Yes	No	2	Yes	Yes	No	No	No	Yes	3	Yes	#N/A	#N/A	#N/A	#N/A	#N/A	#N/A	#N/A	#N/A	#N/A	#N/A	#N/A	#N/A	#N/A	Yes	#N/A
17	5	Yes	Yes	Yes	Yes	#N/A	1	#N/A	5	#N/A	No	Yes	No	No	No	No	No	Yes	No	No	Yes	No	No	No	Yes	2	No	No	No	No	No	Yes	2	#N/A	1	1	#N/A	#N/A	#N/A	#N/A	#N/A	#N/A	#N/A	#N/A	#N/A	#N/A	#N/A	#N/A	#N/A
19	5	Yes	Yes	Yes	Yes	3	#N/A	5	3	5	No	Yes	No	Yes	Yes	No	No	Yes	No	No	No	No	No	No	No	3	No	No	No	No	No	Yes	2	No	#N/A	#N/A	#N/A	#N/A	#N/A	#N/A	#N/A	#N/A	#N/A	#N/A	#N/A	#N/A	#N/A	Yes	#N/A
19	6	Yes	Yes	Yes	Yes	#N/A	#N/A	#N/A	4	5	No	No	No	Yes	No	No	No	No	No	Yes	No	No	No	No	No	2	No	No	No	No	No	Yes	2	Yes	2	2	2	#N/A	#N/A	#N/A	#N/A	#N/A	#N/A	#N/A	#N/A	#N/A	#N/A	#N/A	2
19	7	Yes	Yes	Yes	Yes	#N/A	2	#N/A	5	5	No	No	No	Yes	No	No	No	No	No	No	No	No	Yes	No	No	2	No	No	No	No	No	Yes	0	No	#N/A	#N/A	#N/A	#N/A	#N/A	#N/A	#N/A	#N/A	#N/A	#N/A	#N/A	#N/A	#N/A	#N/A	#N/A
19	3	Yes	Yes	Yes	Yes	#N/A	#N/A	5	#N/A	4	No	No	No	Yes	No	No	Yes	No	No	No	No	Yes	Yes	No	No	3	No	No	Yes	No	No	Yes	2	Yes	#N/A	#N/A	#N/A	#N/A	#N/A	#N/A	#N/A	#N/A	#N/A	#N/A	#N/A	#N/A	#N/A	#N/A	#N/A
19	1	Yes	Yes	Yes	Yes	#N/A	5	3	#N/A	#N/A	No	No	No	Yes	No	No	Yes	No	No	No	No	No	No	No	No	2	Yes	#N/A	No	#N/A	#N/A	Yes	1	Yes	#N/A	3	#N/A	#N/A	#N/A	#N/A	#N/A	3	#N/A	#N/A	#N/A	#N/A	#N/A	#N/A	3
19	2	Yes	Yes	Yes	Yes	#N/A	#N/A	3	4	5	No	Yes	Yes	No	No	No	No	No	No	No	No	No	Yes	No	No	2	Yes	No	No	No	No	Yes	2	Yes	3	3	#N/A	#N/A	#N/A	3	#N/A	#N/A	#N/A	#N/A	#N/A	#N/A	#N/A	#N/A	#N/A
19	4	Yes	Yes	Yes	Yes	3	#N/A	5	4	5	No	No	No	Yes	No	No	No	Yes	No	No	No	No	No	Yes	No	2	No	No	No	No	No	Yes	1	Yes	#N/A	#N/A	2	#N/A	#N/A	2	#N/A	#N/A	#N/A	#N/A	#N/A	#N/A	#N/A	#N/A	#N/A
62	1	Yes	Yes	Yes	Yes	#N/A	1	2	#N/A	#N/A	No	No	No	Yes	No	Yes	No	No	No	No	No	No	Yes	No	Yes	4	No	No	No	No	No	No	2	Yes	#N/A	#N/A	#N/A	#N/A	#N/A	#N/A	#N/A	#N/A	#N/A	#N/A	#N/A	#N/A	#N/A	Yes	#N/A
62	2	Yes	No	Yes	Yes	#N/A	1	3	#N/A	5	No	No	No	Yes	No	No	Yes	Yes	No	No	No	No	Yes	No	Yes	3	No	No	No	No	No	Yes	2	Yes	#N/A	#N/A	#N/A	#N/A	#N/A	#N/A	#N/A	#N/A	#N/A	#N/A	#N/A	#N/A	#N/A	Yes	#N/A
62	3	Yes	No	Yes	Yes	4	2	5	5	5	Yes	No	No	Yes	No	Yes	No	No	No	Yes	No	No	Yes	No	Yes	3	No	No	No	No	No	Yes	2	Yes	#N/A	#N/A	#N/A	#N/A	#N/A	#N/A	#N/A	#N/A	#N/A	#N/A	#N/A	#N/A	#N/A	Yes	#N/A
62	4	Yes	Yes	Yes	Yes	#N/A	2	2	#N/A	#N/A	No	No	No	No	No	Yes	No	No	No	Yes	No	No	No	No	Yes	2	No	No	No	No	No	Yes	2	Yes	#N/A	#N/A	#N/A	#N/A	#N/A	#N/A	#N/A	#N/A	#N/A	#N/A	#N/A	#N/A	#N/A	Yes	#N/A
62	5	Yes	Yes	Yes	Yes	2	2	#N/A	1	1	No	No	No	No	No	Yes	No	No	No	Yes	No	No	No	No	Yes	2	No	No	No	No	No	Yes	2	Yes	#N/A	#N/A	#N/A	#N/A	#N/A	#N/A	#N/A	#N/A	#N/A	#N/A	#N/A	#N/A	#N/A	Yes	#N/A
20	2	Yes	Yes	Yes	Yes	1	2	3	#N/A	5	No	No	Yes	No	Yes	No	No	Yes	Yes	No	Yes	No	No	No	No	1	No	No	No	No	No	Yes	2	Yes	#N/A	#N/A	#N/A	#N/A	#N/A	#N/A	#N/A	#N/A	#N/A	#N/A	#N/A	#N/A	#N/A	Yes	#N/A
20	5	Yes	Yes	Yes	Yes	#N/A	2	#N/A	1	5	Yes	No	No	No	No	Yes	No	No	No	Yes	No	No	Yes	No	Yes	3	No	No	No	Yes	Yes	Yes	3	Yes	#N/A	#N/A	#N/A	#N/A	#N/A	#N/A	#N/A	#N/A	#N/A	#N/A	#N/A	#N/A	#N/A	Yes	#N/A
20	3	Yes	Yes	Yes	Yes	#N/A	#N/A	5	5	5	No	No	No	No	No	Yes	No	No	No	Yes	No	No	Yes	No	No	3	No	No	No	Yes	Yes	Yes	3	Yes	#N/A	#N/A	#N/A	#N/A	#N/A	#N/A	#N/A	#N/A	#N/A	#N/A	#N/A	#N/A	#N/A	Yes	#N/A
20	6	#N/A	#N/A	#N/A	#N/A	#N/A	#N/A	#N/A	#N/A	#N/A	No	No	No	No	No	No	No	No	No	No	No	No	No	No	No	#N/A	#N/A	#N/A	#N/A	#N/A	#N/A	#N/A	0	#N/A	#N/A	#N/A	#N/A	#N/A	#N/A	#N/A	#N/A	#N/A	#N/A	#N/A	#N/A	#N/A	#N/A	#N/A	#N/A
20	1	Yes	Yes	Yes	Yes	#N/A	5	5	5	5	No	No	No	No	No	Yes	No	No	No	Yes	No	No	Yes	No	Yes	3	No	No	No	Yes	Yes	Yes	3	Yes	#N/A	#N/A	#N/A	#N/A	#N/A	#N/A	#N/A	#N/A	#N/A	#N/A	#N/A	#N/A	#N/A	Yes	#N/A
20	7	#N/A	#N/A	Yes	Yes	1	5	5	5	5	Yes	No	No	Yes	No	Yes	No	No	No	Yes	No	No	Yes	No	Yes	2	No	No	No	Yes	Yes	Yes	3	Yes	#N/A	#N/A	#N/A	#N/A	#N/A	#N/A	#N/A	#N/A	#N/A	#N/A	#N/A	#N/A	#N/A	#N/A	#N/A
20	6	Yes	Yes	Yes	Yes	#N/A	1	3	2	5	No	No	No	No	No	No	No	Yes	No	Yes	No	No	Yes	No	Yes	3	No	No	No	No	No	Yes	3	Yes	#N/A	#N/A	#N/A	#N/A	#N/A	#N/A	#N/A	#N/A	#N/A	#N/A	#N/A	#N/A	#N/A	Yes	#N/A
20	4	Yes	Yes	Yes	Yes	1	2	2	4	5	No	Yes	Yes	Yes	Yes	Yes	No	No	No	No	No	Yes	No	No	No	2	No	No	No	No	No	Yes	2	Yes	#N/A	#N/A	#N/A	#N/A	#N/A	#N/A	#N/A	#N/A	#N/A	#N/A	#N/A	#N/A	#N/A	Yes	#N/A
21	5	Yes	No	No	No	#N/A	2	#N/A	#N/A	#N/A	No	No	No	No	No	Yes	No	No	No	No	No	No	No	No	No	2	No	No	No	No	No	Yes	1	Yes	#N/A	#N/A	#N/A	#N/A	#N/A	#N/A	#N/A	#N/A	#N/A	#N/A	#N/A	#N/A	#N/A	Yes	#N/A
21	5	#N/A	#N/A	#N/A	#N/A	#N/A	#N/A	#N/A	#N/A	#N/A	No	No	No	No	No	No	No	No	No	No	No	No	No	No	No	#N/A	#N/A	#N/A	#N/A	#N/A	#N/A	#N/A	0	#N/A	#N/A	#N/A	#N/A	#N/A	#N/A	#N/A	#N/A	#N/A	#N/A	#N/A	#N/A	#N/A	#N/A	#N/A	#N/A
21	4	Yes	No	Yes	Yes	#N/A	2	#N/A	#N/A	#N/A	No	No	No	No	No	Yes	No	No	No	No	No	No	No	No	No	1	No	No	No	No	No	Yes	1	Yes	#N/A	#N/A	#N/A	#N/A	#N/A	#N/A	#N/A	#N/A	#N/A	#N/A	#N/A	#N/A	#N/A	Yes	#N/A
21	7	Yes	No	No	No	#N/A	2	#N/A	#N/A	#N/A	No	No	No	No	No	Yes	No	No	No	No	No	No	No	No	No	1	No	No	No	No	No	Yes	1	Yes	#N/A	#N/A	#N/A	#N/A	#N/A	#N/A	#N/A	#N/A	#N/A	#N/A	#N/A	#N/A	#N/A	Yes	#N/A
21	2	Yes	No	Yes	Yes	#N/A	#N/A	5	#N/A	#N/A	No	No	No	No	No	No	No	No	No	No	No	No	No	No	No	1	No	No	No	No	No	Yes	2	Yes	#N/A	#N/A	#N/A	#N/A	#N/A	#N/A	#N/A	#N/A	#N/A	#N/A	#N/A	#N/A	#N/A	Yes	#N/A
21	3	Yes	No	No	Yes	#N/A	#N/A	#N/A	#N/A	#N/A	No	No	No	No	No	No	No	No	No	No	No	No	No	No	No	1	No	No	No	No	No	Yes	1	Yes	#N/A	#N/A	#N/A	#N/A	#N/A	#N/A	#N/A	#N/A	#N/A	#N/A	#N/A	#N/A	#N/A	Yes	#N/A
21	1	Yes	No	No	No	#N/A	#N/A	#N/A	#N/A	#N/A	No	No	No	No	No	No	No	No	No	No	No	No	No	No	No	1	No	No	No	No	No	No	0	No	#N/A	#N/A	#N/A	#N/A	#N/A	#N/A	#N/A	#N/A	#N/A	#N/A	#N/A	#N/A	#N/A	Yes	#N/A
21	6	Yes	No	Yes	Yes	#N/A	2	#N/A	#N/A	#N/A	No	No	No	No	No	Yes	No	No	No	No	No	No	No	No	No	1	No	No	No	No	No	Yes	1	Yes	#N/A	#N/A	#N/A	#N/A	#N/A	#N/A	#N/A	#N/A	#N/A	#N/A	#N/A	#N/A	#N/A	Yes	#N/A
23	6	Yes	Yes	Yes	Yes	#N/A	#N/A	1	4	3	No	No	No	Yes	No	No	No	No	No	Yes	No	No	Yes	No	Yes	3	No	No	No	No	No	Yes	3	Yes	#N/A	#N/A	#N/A	#N/A	#N/A	#N/A	#N/A	1	#N/A	#N/A	#N/A	#N/A	#N/A	#N/A	#N/A
23	7	Yes	Yes	Yes	Yes	#N/A	#N/A	3	5	2	No	No	No	Yes	No	No	No	No	No	Yes	No	No	Yes	No	Yes	3	#N/A	#N/A	#N/A	#N/A	#N/A	#N/A	#N/A	Yes	#N/A	#N/A	#N/A	#N/A	#N/A	#N/A	#N/A	1	#N/A	#N/A	#N/A	#N/A	#N/A	#N/A	1
23	3	Yes	Yes	Yes	Yes	1	#N/A	3	4	5	No	Yes	No	Yes	No	No	No	No	No	Yes	No	No	Yes	No	Yes	2	No	No	No	No	No	Yes	2	Yes	#N/A	#N/A	#N/A	#N/A	#N/A	#N/A	#N/A	1	#N/A	#N/A	#N/A	#N/A	#N/A	#N/A	#N/A
23	5	Yes	Yes	Yes	Yes	1	#N/A	2	3	1	No	No	No	Yes	No	Yes	No	No	No	No	No	No	Yes	No	Yes	3	No	No	No	No	No	Yes	2	Yes	#N/A	#N/A	#N/A	#N/A	#N/A	#N/A	#N/A	1	#N/A	#N/A	#N/A	#N/A	#N/A	#N/A	#N/A
23	4	Yes	Yes	Yes	Yes	1	#N/A	5	5	4	No	No	No	Yes	No	No	No	No	No	Yes	No	No	Yes	No	No	2	No	No	No	No	No	Yes	1	Yes	#N/A	#N/A	#N/A	#N/A	#N/A	#N/A	#N/A	1	#N/A	#N/A	#N/A	#N/A	#N/A	#N/A	#N/A
23	2	Yes	Yes	Yes	Yes	1	#N/A	3	5	5	No	No	No	No	No	No	No	No	No	Yes	No	No	Yes	No	Yes	3	No	No	No	No	No	Yes	3	Yes	#N/A	#N/A	#N/A	#N/A	#N/A	#N/A	#N/A	1	#N/A	#N/A	#N/A	#N/A	#N/A	#N/A	#N/A
23	1	Yes	Yes	Yes	Yes	1	#N/A	2	5	4	Yes	No	No	Yes	No	No	No	No	No	Yes	No	No	Yes	No	Yes	2	No	No	No	No	No	Yes	3	Yes	#N/A	#N/A	#N/A	#N/A	#N/A	#N/A	#N/A	2	#N/A	#N/A	#N/A	#N/A	#N/A	#N/A	#N/A
25	3	Yes	Yes	Yes	Yes	#N/A	2	3	#N/A	#N/A	No	No	No	No	No	Yes	No	No	No	Yes	No	No	No	No	No	2	Yes	Yes	Yes	Yes	Yes	Yes	2	Yes	#N/A	#N/A	#N/A	#N/A	#N/A	#N/A	#N/A	#N/A	#N/A	#N/A	#N/A	#N/A	#N/A	Yes	#N/A
25	7	Yes	Yes	Yes	Yes	1	#N/A	3	#N/A	#N/A	Yes	No	No	No	No	No	No	No	No	Yes	No	No	No	No	No	2	No	No	No	Yes	Yes	Yes	0	Yes	#N/A	#N/A	1	#N/A	1	#N/A	#N/A	#N/A	#N/A	#N/A	#N/A	#N/A	#N/A	#N/A	#N/A
25	2	Yes	Yes	Yes	Yes	2	#N/A	#N/A	5	#N/A	No	No	Yes	No	No	No	No	No	No	No	No	No	Yes	No	No	2	No	No	No	No	No	Yes	2	Yes	#N/A	1	#N/A	#N/A	#N/A	#N/A	#N/A	#N/A	#N/A	#N/A	#N/A	#N/A	#N/A	#N/A	#N/A
25	4	Yes	Yes	No	Yes	#N/A	#N/A	2	5	#N/A	No	No	No	No	No	No	Yes	No	No	No	No	No	Yes	No	No	2	No	No	No	No	No	Yes	1	Yes	1	#N/A	#N/A	#N/A	#N/A	#N/A	#N/A	#N/A	#N/A	#N/A	#N/A	#N/A	#N/A	#N/A	1
25	5	Yes	Yes	Yes	Yes	1	#N/A	3	#N/A	#N/A	No	No	No	No	No	No	No	No	No	Yes	No	No	No	No	No	2	#N/A	#N/A	#N/A	#N/A	#N/A	Yes	2	Yes	#N/A	#N/A	1	1	1	#N/A	#N/A	#N/A	#N/A	#N/A	#N/A	#N/A	#N/A	#N/A	#N/A
25	6	No	No	Yes	Yes	#N/A	3	#N/A	4	4	No	No	Yes	No	No	No	No	No	No	No	Yes	No	No	No	Yes	1	Yes	Yes	Yes	Yes	Yes	Yes	2	Yes	1	#N/A	#N/A	#N/A	#N/A	#N/A	#N/A	#N/A	#N/A	#N/A	#N/A	#N/A	#N/A	#N/A	#N/A
25	1	Yes	Yes	Yes	Yes	3	#N/A	#N/A	5	#N/A	Yes	No	No	No	No	No	No	No	No	No	No	No	Yes	No	No	1	No	No	No	Yes	Yes	Yes	2	Yes	#N/A	1	#N/A	#N/A	#N/A	#N/A	#N/A	#N/A	#N/A	#N/A	#N/A	#N/A	#N/A	#N/A	#N/A
27	3	Yes	Yes	Yes	Yes	#N/A	3	3	2	1	No	No	No	No	No	No	No	Yes	No	No	Yes	No	No	Yes	No	2	No	No	No	No	No	Yes	2	No	#N/A	3	#N/A	#N/A	#N/A	#N/A	#N/A	#N/A	#N/A	#N/A	#N/A	#N/A	#N/A	Yes	#N/A
27	1	Yes	Yes	Yes	Yes	#N/A	#N/A	2	#N/A	#N/A	No	No	No	No	No	No	No	No	No	No	Yes	No	No	No	No	2	No	No	No	No	No	Yes	2	No	#N/A	1	#N/A	#N/A	#N/A	#N/A	#N/A	#N/A	#N/A	#N/A	#N/A	#N/A	#N/A	#N/A	#N/A
27	2	Yes	Yes	Yes	Yes	#N/A	#N/A	#N/A	2	#N/A	No	No	No	No	No	No	No	Yes	No	No	No	No	Yes	No	No	1	No	No	No	Yes	No	Yes	1	Yes	1	1	#N/A	#N/A	#N/A	1	#N/A	#N/A	#N/A	#N/A	#N/A	#N/A	#N/A	#N/A	1
27	5	Yes	Yes	Yes	Yes	#N/A	3	2	#N/A	1	No	No	No	No	No	No	No	Yes	No	No	Yes	No	No	Yes	No	2	No	No	No	No	No	Yes	2	Yes	3	1	#N/A	#N/A	#N/A	#N/A	#N/A	#N/A	#N/A	#N/A	#N/A	#N/A	#N/A	#N/A	#N/A
27	4	Yes	Yes	Yes	Yes	#N/A	5	2	#N/A	2	No	No	No	No	No	Yes	No	No	No	Yes	No	No	No	No	Yes	3	No	No	No	No	No	Yes	3	No	#N/A	3	#N/A	#N/A	#N/A	#N/A	#N/A	#N/A	#N/A	#N/A	#N/A	#N/A	#N/A	Yes	#N/A
52	5	Yes	Yes	Yes	Yes	1	4	#N/A	2	#N/A	No	No	No	Yes	No	No	Yes	No	No	No	No	Yes	No	No	No	3	No	No	No	No	No	Yes	3	Yes	#N/A	#N/A	#N/A	#N/A	#N/A	#N/A	#N/A	#N/A	#N/A	#N/A	#N/A	#N/A	#N/A	Yes	#N/A
52	6	Yes	Yes	Yes	Yes	2	1	4	3	#N/A	No	No	No	Yes	No	Yes	No	No	Yes	No	Yes	No	No	No	Yes	2	No	No	No	No	No	Yes	3	Yes	#N/A	#N/A	#N/A	#N/A	#N/A	#N/A	#N/A	#N/A	#N/A	#N/A	#N/A	#N/A	#N/A	Yes	#N/A
52	7	Yes	Yes	Yes	Yes	1	3	2	4	#N/A	No	Yes	No	Yes	No	Yes	No	No	No	Yes	No	No	Yes	No	Yes	3	No	No	No	No	No	Yes	2	Yes	#N/A	#N/A	#N/A	#N/A	#N/A	#N/A	#N/A	#N/A	#N/A	#N/A	#N/A	#N/A	#N/A	Yes	#N/A
82	1	Yes	Yes	Yes	Yes	#N/A	2	#N/A	1	#N/A	No	No	No	No	No	No	Yes	No	No	No	No	No	Yes	No	No	1	No	No	No	No	No	Yes	2	Yes	#N/A	#N/A	#N/A	#N/A	#N/A	#N/A	#N/A	#N/A	#N/A	#N/A	#N/A	#N/A	#N/A	Yes	#N/A
82	2	Yes	Yes	Yes	Yes	#N/A	3	#N/A	5	1	No	No	No	Yes	Yes	No	No	Yes	No	No	No	No	No	No	No	2	No	No	No	No	No	Yes	3	Yes	#N/A	#N/A	#N/A	#N/A	#N/A	#N/A	#N/A	#N/A	#N/A	#N/A	#N/A	#N/A	#N/A	Yes	#N/A
54	7	Yes	Yes	Yes	Yes	#N/A	2	1	1	3	No	No	No	Yes	No	No	Yes	No	No	No	No	No	No	Yes	Yes	3	No	No	No	No	No	Yes	3	Yes	#N/A	#N/A	#N/A	#N/A	#N/A	#N/A	#N/A	#N/A	#N/A	#N/A	#N/A	#N/A	#N/A	Yes	#N/A
80	1	Yes	Yes	Yes	Yes	1	1	#N/A	#N/A	#N/A	No	No	No	Yes	No	Yes	No	No	No	No	No	No	Yes	No	No	3	No	No	No	No	No	Yes	3	Yes	#N/A	#N/A	#N/A	#N/A	#N/A	#N/A	#N/A	#N/A	#N/A	#N/A	#N/A	#N/A	#N/A	Yes	#N/A
80	2	Yes	Yes	Yes	Yes	#N/A	2	#N/A	#N/A	#N/A	No	No	No	Yes	No	Yes	No	No	No	No	No	No	Yes	No	No	3	No	No	No	No	No	Yes	3	Yes	#N/A	#N/A	#N/A	#N/A	#N/A	#N/A	#N/A	#N/A	#N/A	#N/A	#N/A	#N/A	#N/A	Yes	#N/A
80	3	Yes	Yes	Yes	Yes	1	2	#N/A	2	#N/A	No	No	No	Yes	No	Yes	No	No	No	No	No	No	Yes	No	No	3	No	No	No	No	No	Yes	3	Yes	#N/A	#N/A	#N/A	#N/A	#N/A	#N/A	#N/A	#N/A	#N/A	#N/A	#N/A	#N/A	#N/A	Yes	#N/A
80	4	Yes	Yes	Yes	Yes	1	1	#N/A	2	#N/A	No	No	No	Yes	No	No	Yes	No	Yes	No	No	No	Yes	No	No	4	Yes	Yes	No	No	No	Yes	3	Yes	#N/A	#N/A	#N/A	#N/A	#N/A	#N/A	#N/A	#N/A	#N/A	#N/A	#N/A	#N/A	#N/A	Yes	#N/A
80	5	Yes	Yes	Yes	Yes	1	2	#N/A	2	#N/A	Yes	No	No	Yes	No	Yes	No	No	No	No	No	Yes	Yes	No	No	3	No	No	No	No	No	Yes	3	Yes	#N/A	#N/A	#N/A	#N/A	#N/A	#N/A	#N/A	#N/A	#N/A	#N/A	#N/A	#N/A	#N/A	Yes	#N/A
80	6	Yes	Yes	Yes	Yes	1	2	3	2	#N/A	No	No	No	Yes	No	No	No	No	Yes	No	No	No	Yes	No	No	3	No	No	No	No	No	Yes	3	Yes	#N/A	#N/A	#N/A	#N/A	#N/A	#N/A	#N/A	#N/A	#N/A	#N/A	#N/A	#N/A	#N/A	Yes	#N/A
80	7	Yes	Yes	Yes	Yes	1	#N/A	#N/A	2	#N/A	No	No	No	Yes	No	No	Yes	No	No	No	No	No	Yes	No	No	3	No	No	No	No	No	Yes	3	Yes	#N/A	#N/A	#N/A	#N/A	#N/A	#N/A	#N/A	#N/A	#N/A	#N/A	#N/A	#N/A	#N/A	Yes	#N/A
72	1	Yes	No	Yes	Yes	#N/A	2	5	5	3	No	No	Yes	Yes	Yes	No	No	No	No	No	No	No	Yes	No	No	2	No	No	No	No	No	Yes	2	Yes	#N/A	#N/A	#N/A	#N/A	#N/A	#N/A	#N/A	#N/A	#N/A	#N/A	#N/A	#N/A	#N/A	Yes	#N/A
72	3	Yes	No	Yes	Yes	2	4	5	2	4	No	No	Yes	No	No	Yes	No	No	No	No	No	No	Yes	No	No	3	No	No	No	No	No	Yes	2	Yes	#N/A	2	2	#N/A	#N/A	#N/A	#N/A	#N/A	#N/A	#N/A	#N/A	#N/A	#N/A	#N/A	#N/A
7	4	Yes	Yes	Yes	Yes	2	4	5	5	5	No	No	No	No	No	Yes	No	Yes	No	No	Yes	No	No	No	Yes	2	No	No	No	No	No	Yes	2	Yes	#N/A	2	#N/A	#N/A	#N/A	#N/A	#N/A	#N/A	#N/A	#N/A	#N/A	#N/A	#N/A	#N/A	#N/A
72	5	Yes	Yes	Yes	Yes	4	5	5	4	5	No	No	Yes	No	No	No	No	No	Yes	No	No	No	No	Yes	No	3	Yes	No	No	No	No	Yes	2	Yes	#N/A	#N/A	#N/A	#N/A	#N/A	#N/A	#N/A	#N/A	#N/A	#N/A	#N/A	#N/A	#N/A	Yes	#N/A
72	6	Yes	No	Yes	Yes	4	3	5	4	5	No	No	No	Yes	No	No	No	No	Yes	No	Yes	No	No	No	No	3	No	No	No	No	No	Yes	2	Yes	#N/A	#N/A	#N/A	#N/A	#N/A	#N/A	#N/A	#N/A	#N/A	#N/A	#N/A	#N/A	#N/A	Yes	#N/A
72	7	Yes	No	Yes	Yes	4	4	5	3	3	No	No	Yes	No	No	No	No	No	Yes	No	Yes	No	No	No	No	2	No	No	No	No	No	Yes	2	Yes	#N/A	#N/A	#N/A	#N/A	#N/A	#N/A	#N/A	#N/A	#N/A	#N/A	#N/A	#N/A	#N/A	Yes	#N/A
72	2	#N/A	#N/A	#N/A	#N/A	1	#N/A	1	#N/A	1	No	No	No	No	No	No	No	No	No	No	No	No	No	No	No	#N/A	#N/A	#N/A	#N/A	#N/A	#N/A	Yes	2	Yes	#N/A	#N/A	#N/A	#N/A	#N/A	#N/A	#N/A	#N/A	#N/A	#N/A	#N/A	#N/A	#N/A	#N/A	#N/A
88	1	Yes	Yes	Yes	Yes	3	5	#N/A	5	1	No	No	No	Yes	No	Yes	No	No	No	Yes	No	No	Yes	No	Yes	3	Yes	Yes	No	No	No	Yes	2	Yes	#N/A	#N/A	#N/A	#N/A	#N/A	#N/A	#N/A	#N/A	#N/A	#N/A	#N/A	#N/A	#N/A	#N/A	#N/A
88	6	Yes	Yes	Yes	Yes	#N/A	5	5	5	2	Yes	No	No	No	Yes	Yes	No	No	No	Yes	No	No	Yes	Yes	Yes	2	No	No	No	No	Yes	Yes	1	Yes	#N/A	#N/A	#N/A	#N/A	#N/A	#N/A	#N/A	#N/A	#N/A	#N/A	#N/A	#N/A	#N/A	#N/A	#N/A
88	2	Yes	Yes	Yes	Yes	1	#N/A	#N/A	3	3	Yes	No	No	Yes	No	No	Yes	No	No	No	No	No	Yes	No	Yes	3	Yes	Yes	No	No	#N/A	Yes	2	Yes	#N/A	#N/A	#N/A	#N/A	#N/A	#N/A	#N/A	#N/A	#N/A	#N/A	#N/A	#N/A	#N/A	Yes	#N/A
88	3	Yes	Yes	Yes	Yes	#N/A	2	#N/A	5	#N/A	No	Yes	No	Yes	No	Yes	No	No	No	No	No	No	No	Yes	Yes	3	No	No	No	No	#N/A	Yes	2	Yes	#N/A	#N/A	#N/A	#N/A	#N/A	#N/A	#N/A	#N/A	#N/A	#N/A	#N/A	#N/A	#N/A	#N/A	#N/A
88	4	Yes	Yes	Yes	Yes	5	#N/A	5	3	#N/A	Yes	No	No	Yes	No	Yes	No	Yes	No	Yes	No	No	Yes	No	Yes	3	No	No	No	No	#N/A	Yes	2	Yes	#N/A	#N/A	#N/A	#N/A	#N/A	#N/A	#N/A	#N/A	#N/A	#N/A	#N/A	#N/A	#N/A	Yes	#N/A
88	5	Yes	Yes	Yes	Yes	#N/A	5	5	#N/A	5	No	No	No	Yes	No	Yes	No	No	No	Yes	No	No	Yes	No	Yes	2	No	No	No	No	#N/A	Yes	2	Yes	#N/A	#N/A	#N/A	#N/A	#N/A	#N/A	#N/A	#N/A	#N/A	#N/A	#N/A	#N/A	#N/A	Yes	#N/A
88	7	Yes	Yes	Yes	Yes	1	5	5	5	2	Yes	No	No	Yes	No	Yes	No	No	Yes	Yes	No	No	Yes	No	Yes	2	No	No	No	No	No	Yes	3	Yes	#N/A	#N/A	#N/A	#N/A	#N/A	#N/A	#N/A	#N/A	#N/A	#N/A	#N/A	#N/A	#N/A	Yes	#N/A
861	1	Yes	Yes	Yes	Yes	3	#N/A	#N/A	#N/A	#N/A	Yes	No	No	Yes	No	Yes	No	No	No	Yes	No	No	Yes	No	Yes	2	No	No	No	No	No	Yes	3	Yes	#N/A	#N/A	#N/A	#N/A	#N/A	#N/A	#N/A	#N/A	#N/A	#N/A	#N/A	#N/A	#N/A	Yes	#N/A
861	2	Yes	No	Yes	Yes	3	#N/A	#N/A	#N/A	#N/A	No	No	No	No	No	No	No	No	No	No	No	No	No	No	No	2	Yes	Yes	No	No	No	Yes	2	Yes	#N/A	#N/A	#N/A	#N/A	#N/A	#N/A	#N/A	#N/A	#N/A	#N/A	#N/A	#N/A	#N/A	Yes	#N/A
861	6	Yes	Yes	Yes	Yes	3	#N/A	#N/A	#N/A	#N/A	Yes	No	No	No	No	No	No	No	No	Yes	No	No	No	No	Yes	3	#N/A	#N/A	#N/A	#N/A	#N/A	Yes	3	Yes	#N/A	#N/A	#N/A	#N/A	#N/A	#N/A	#N/A	#N/A	#N/A	#N/A	#N/A	#N/A	#N/A	#N/A	#N/A
862	7	Yes	Yes	Yes	Yes	3	#N/A	#N/A	#N/A	#N/A	Yes	No	No	No	No	No	No	No	No	Yes	No	No	No	No	No	3	No	No	No	No	No	Yes	2	Yes	#N/A	#N/A	#N/A	#N/A	#N/A	#N/A	#N/A	#N/A	#N/A	#N/A	#N/A	#N/A	#N/A	#N/A	#N/A
862	1	Yes	Yes	Yes	Yes	#N/A	#N/A	#N/A	5	#N/A	Yes	No	No	Yes	No	Yes	No	No	No	Yes	No	No	Yes	No	Yes	3	No	No	No	No	No	Yes	3	Yes	#N/A	#N/A	#N/A	#N/A	#N/A	#N/A	#N/A	#N/A	#N/A	#N/A	#N/A	#N/A	#N/A	Yes	#N/A
862	6	Yes	No	Yes	Yes	2	#N/A	#N/A	#N/A	#N/A	No	No	No	No	No	No	No	No	No	No	No	No	Yes	No	No	2	No	No	No	No	No	Yes	3	Yes	#N/A	#N/A	#N/A	#N/A	#N/A	#N/A	#N/A	#N/A	#N/A	#N/A	#N/A	#N/A	#N/A	Yes	#N/A
862	2	Yes	Yes	Yes	Yes	#N/A	#N/A	#N/A	4	#N/A	Yes	No	No	Yes	No	Yes	No	No	No	Yes	No	No	Yes	No	Yes	2	No	No	No	No	No	Yes	2	Yes	#N/A	#N/A	#N/A	#N/A	#N/A	#N/A	#N/A	#N/A	#N/A	#N/A	#N/A	#N/A	#N/A	Yes	#N/A
1	1	Yes	Yes	Yes	Yes	1	1	#N/A	1	#N/A	No	No	No	Yes	No	No	No	No	Yes	No	No	No	No	No	No	2	No	No	No	No	No	Yes	2	Yes	#N/A	#N/A	#N/A	#N/A	#N/A	#N/A	#N/A	#N/A	#N/A	#N/A	#N/A	#N/A	#N/A	Yes	#N/A
27	7	Yes	Yes	Yes	Yes	#N/A	1	2	4	5	No	No	No	Yes	No	Yes	No	No	No	Yes	No	No	No	No	No	2	No	No	No	No	No	Yes	2	No	3	1	#N/A	#N/A	#N/A	#N/A	#N/A	#N/A	#N/A	#N/A	#N/A	#N/A	#N/A	#N/A	#N/A
27	6	Yes	Yes	Yes	Yes	#N/A	2	2	2	#N/A	No	No	No	No	No	No	No	Yes	No	No	Yes	No	Yes	No	Yes	2	No	No	No	No	No	Yes	2	Yes	3	1	#N/A	#N/A	#N/A	#N/A	#N/A	#N/A	#N/A	#N/A	#N/A	#N/A	#N/A	#N/A	#N/A
29	4	Yes	Yes	Yes	Yes	#N/A	#N/A	#N/A	#N/A	5	No	No	No	No	No	No	No	No	Yes	No	No	No	No	No	Yes	2	No	No	No	No	No	Yes	#N/A	Yes	#N/A	#N/A	#N/A	#N/A	#N/A	#N/A	#N/A	#N/A	#N/A	#N/A	#N/A	#N/A	#N/A	Yes	#N/A
29	6	No	No	Yes	No	#N/A	#N/A	#N/A	#N/A	5	No	No	No	No	No	No	No	No	Yes	No	No	No	No	No	Yes	5	No	No	No	Yes	No	Yes	4	No	1	#N/A	#N/A	#N/A	#N/A	#N/A	#N/A	#N/A	#N/A	#N/A	#N/A	#N/A	#N/A	#N/A	1
29	5	Yes	Yes	Yes	Yes	#N/A	#N/A	#N/A	#N/A	5	No	No	No	No	No	No	No	No	Yes	No	No	No	No	No	No	#N/A	No	No	No	No	No	Yes	4	#N/A	#N/A	#N/A	#N/A	#N/A	#N/A	#N/A	#N/A	#N/A	#N/A	#N/A	#N/A	#N/A	#N/A	Yes	#N/A
29	3	Yes	Yes	Yes	Yes	#N/A	#N/A	#N/A	#N/A	5	No	No	No	No	No	No	No	No	Yes	No	No	Yes	No	No	No	3	No	No	No	No	No	Yes	4	#N/A	3	2	#N/A	#N/A	#N/A	#N/A	#N/A	#N/A	#N/A	#N/A	#N/A	#N/A	#N/A	#N/A	#N/A
29	2	#N/A	#N/A	#N/A	#N/A	#N/A	#N/A	#N/A	#N/A	#N/A	No	No	No	No	No	No	No	No	No	No	No	No	No	No	No	#N/A	#N/A	#N/A	#N/A	#N/A	#N/A	#N/A	0	#N/A	#N/A	#N/A	#N/A	#N/A	#N/A	#N/A	#N/A	#N/A	#N/A	#N/A	#N/A	#N/A	#N/A	#N/A	#N/A
29	2	Yes	Yes	Yes	Yes	#N/A	5	#N/A	#N/A	#N/A	No	No	No	No	No	No	No	No	No	No	No	No	No	No	Yes	2	No	No	No	No	No	Yes	4	Yes	#N/A	#N/A	#N/A	#N/A	#N/A	#N/A	#N/A	#N/A	#N/A	#N/A	#N/A	#N/A	#N/A	Yes	#N/A
29	4	#N/A	#N/A	#N/A	#N/A	#N/A	#N/A	#N/A	#N/A	#N/A	No	No	No	No	No	No	No	No	No	No	No	No	No	No	No	#N/A	#N/A	#N/A	#N/A	#N/A	#N/A	#N/A	0	#N/A	#N/A	#N/A	#N/A	#N/A	#N/A	#N/A	#N/A	#N/A	#N/A	#N/A	#N/A	#N/A	#N/A	#N/A	#N/A
29	7	Yes	Yes	Yes	Yes	#N/A	#N/A	#N/A	#N/A	5	No	No	No	No	No	No	No	No	Yes	No	No	No	No	No	Yes	3	No	No	No	Yes	Yes	Yes	4	#N/A	#N/A	#N/A	#N/A	#N/A	#N/A	#N/A	#N/A	#N/A	#N/A	#N/A	#N/A	#N/A	#N/A	Yes	#N/A
29	1	Yes	Yes	Yes	Yes	#N/A	#N/A	#N/A	#N/A	5	No	No	No	No	No	No	No	No	No	No	No	No	No	No	Yes	2	No	No	No	No	No	Yes	2	Yes	#N/A	#N/A	#N/A	#N/A	#N/A	#N/A	#N/A	#N/A	#N/A	#N/A	#N/A	#N/A	#N/A	Yes	#N/A
31	1	Yes	Yes	Yes	Yes	1	#N/A	3	#N/A	#N/A	No	No	No	Yes	No	No	No	No	No	Yes	No	No	Yes	No	Yes	2	No	#N/A	No	No	Yes	Yes	3	Yes	2	1	#N/A	#N/A	#N/A	#N/A	#N/A	#N/A	#N/A	#N/A	#N/A	#N/A	#N/A	#N/A	2
31	2	Yes	No	Yes	Yes	1	#N/A	2	#N/A	3	No	No	No	Yes	No	No	No	No	No	Yes	No	No	Yes	No	Yes	2	No	No	No	No	No	Yes	2	Yes	#N/A	#N/A	#N/A	#N/A	#N/A	#N/A	#N/A	1	#N/A	#N/A	#N/A	#N/A	#N/A	#N/A	#N/A
31	3	Yes	No	Yes	Yes	#N/A	#N/A	#N/A	2	2	No	No	No	Yes	No	No	No	No	No	No	No	No	Yes	No	Yes	2	No	No	No	No	No	Yes	2	Yes	1	2	#N/A	#N/A	#N/A	#N/A	#N/A	#N/A	#N/A	#N/A	#N/A	#N/A	#N/A	#N/A	#N/A
31	5	Yes	Yes	Yes	Yes	2	#N/A	2	#N/A	2	No	No	No	Yes	No	No	No	No	No	Yes	No	No	Yes	No	Yes	2	Yes	Yes	No	No	No	Yes	2	Yes	2	2	#N/A	#N/A	#N/A	#N/A	#N/A	#N/A	#N/A	#N/A	#N/A	#N/A	#N/A	#N/A	#N/A
35	4	Yes	No	Yes	No	#N/A	#N/A	#N/A	1	#N/A	No	No	No	No	No	No	No	No	No	No	No	No	No	No	No	2	No	No	No	No	No	Yes	2	Yes	#N/A	#N/A	#N/A	#N/A	#N/A	#N/A	#N/A	#N/A	#N/A	#N/A	#N/A	#N/A	#N/A	Yes	#N/A
35	1	Yes	Yes	Yes	Yes	#N/A	#N/A	#N/A	#N/A	5	No	No	No	No	No	No	No	No	No	No	No	No	Yes	No	No	1	No	No	No	No	No	Yes	1	Yes	1	#N/A	#N/A	#N/A	#N/A	#N/A	#N/A	#N/A	#N/A	#N/A	#N/A	#N/A	#N/A	#N/A	1
35	3	Yes	No	Yes	No	#N/A	1	#N/A	1	#N/A	No	No	No	No	No	No	No	No	No	No	No	No	No	No	No	1	No	No	No	No	No	#N/A	#N/A	Yes	#N/A	#N/A	#N/A	#N/A	#N/A	#N/A	#N/A	#N/A	#N/A	#N/A	#N/A	#N/A	#N/A	#N/A	#N/A
35	5	Yes	No	Yes	No	#N/A	2	#N/A	2	#N/A	No	No	No	No	No	No	No	No	No	No	No	No	No	No	No	1	No	No	No	No	No	Yes	1	Yes	#N/A	#N/A	#N/A	#N/A	#N/A	#N/A	#N/A	#N/A	#N/A	#N/A	#N/A	#N/A	#N/A	Yes	#N/A
35	6	Yes	No	Yes	Yes	1	2	#N/A	1	#N/A	No	Yes	Yes	Yes	No	No	No	No	No	No	No	No	No	No	No	1	No	No	No	No	No	Yes	1	Yes	#N/A	#N/A	#N/A	#N/A	#N/A	#N/A	#N/A	#N/A	#N/A	#N/A	#N/A	#N/A	#N/A	Yes	#N/A
35	7	Yes	Yes	Yes	Yes	1	5	1	#N/A	5	Yes	Yes	No	Yes	Yes	No	No	No	No	No	No	No	Yes	No	Yes	1	No	No	No	No	No	Yes	1	Yes	#N/A	#N/A	#N/A	#N/A	#N/A	#N/A	#N/A	#N/A	#N/A	#N/A	#N/A	#N/A	#N/A	Yes	#N/A
35	2	Yes	Yes	Yes	No	#N/A	#N/A	#N/A	1	#N/A	No	No	No	No	No	No	No	No	No	No	No	No	No	No	No	1	No	No	No	No	No	Yes	1	Yes	#N/A	#N/A	#N/A	#N/A	#N/A	#N/A	#N/A	#N/A	#N/A	#N/A	#N/A	#N/A	#N/A	Yes	#N/A
37	1	Yes	Yes	Yes	Yes	4	#N/A	#N/A	5	5	No	No	No	No	No	No	No	No	No	No	No	No	No	No	No	1	No	No	No	Yes	Yes	Yes	3	Yes	#N/A	#N/A	#N/A	#N/A	#N/A	#N/A	#N/A	#N/A	#N/A	#N/A	#N/A	#N/A	#N/A	#N/A	#N/A
37	7	Yes	No	Yes	No	2	#N/A	#N/A	5	#N/A	No	No	No	No	No	Yes	No	No	No	No	No	No	Yes	No	No	#N/A	No	No	No	No	No	Yes	1	Yes	3	#N/A	#N/A	#N/A	#N/A	#N/A	#N/A	#N/A	#N/A	#N/A	#N/A	#N/A	#N/A	#N/A	3
37	6	Yes	No	Yes	No	#N/A	2	#N/A	5	#N/A	No	No	No	No	No	Yes	No	No	No	No	No	No	Yes	No	No	#N/A	No	No	No	No	No	Yes	#N/A	No	3	#N/A	#N/A	#N/A	#N/A	#N/A	#N/A	#N/A	#N/A	#N/A	#N/A	#N/A	#N/A	#N/A	3
37	5	Yes	No	Yes	No	#N/A	#N/A	2	4	#N/A	No	No	No	No	No	Yes	No	No	No	No	No	No	Yes	No	No	#N/A	No	#N/A	#N/A	No	No	Yes	3	No	#N/A	3	#N/A	#N/A	#N/A	#N/A	#N/A	#N/A	#N/A	#N/A	#N/A	#N/A	#N/A	#N/A	#N/A
37	4	Yes	Yes	Yes	Yes	2	#N/A	#N/A	#N/A	5	No	No	No	No	No	Yes	No	No	No	No	No	No	Yes	No	No	#N/A	No	No	No	No	No	Yes	0	Yes	3	#N/A	#N/A	#N/A	#N/A	#N/A	#N/A	#N/A	#N/A	#N/A	#N/A	#N/A	#N/A	#N/A	3
37	3	Yes	Yes	Yes	Yes	#N/A	#N/A	#N/A	5	5	No	No	No	No	No	No	No	No	No	No	No	No	Yes	No	No	2	No	No	No	No	No	No	0	No	1	#N/A	#N/A	#N/A	#N/A	#N/A	#N/A	#N/A	#N/A	#N/A	#N/A	#N/A	#N/A	#N/A	1
37	2	Yes	Yes	Yes	Yes	#N/A	1	#N/A	1	#N/A	No	Yes	No	No	No	No	No	No	No	No	No	No	Yes	No	No	1	Yes	Yes	Yes	No	No	Yes	1	Yes	1	#N/A	#N/A	#N/A	#N/A	#N/A	#N/A	#N/A	#N/A	#N/A	#N/A	#N/A	#N/A	#N/A	1
39	6	Yes	No	Yes	Yes	2	#N/A	2	2	#N/A	No	No	No	No	No	No	No	No	No	No	No	No	No	No	No	#N/A	No	No	No	No	No	Yes	3	Yes	#N/A	#N/A	#N/A	#N/A	2	1	#N/A	2	#N/A	#N/A	#N/A	#N/A	#N/A	#N/A	#N/A
39	3	Yes	No	Yes	Yes	2	#N/A	2	#N/A	2	Yes	No	No	Yes	No	No	No	No	No	No	No	No	No	No	Yes	3	No	No	No	No	No	Yes	3	Yes	1	2	#N/A	#N/A	#N/A	#N/A	#N/A	#N/A	#N/A	#N/A	#N/A	#N/A	#N/A	#N/A	#N/A
39	2	Yes	Yes	Yes	Yes	2	1	#N/A	3	#N/A	Yes	No	No	No	No	No	No	No	No	Yes	No	No	Yes	No	Yes	3	No	No	No	No	No	Yes	4	Yes	3	1	#N/A	#N/A	2	#N/A	#N/A	#N/A	#N/A	#N/A	#N/A	#N/A	#N/A	#N/A	3
39	4	Yes	Yes	Yes	Yes	3	4	2	#N/A	2	No	No	No	Yes	No	Yes	No	No	No	Yes	No	No	No	No	No	4	No	No	No	No	No	Yes	2	Yes	#N/A	#N/A	#N/A	1	2	#N/A	#N/A	#N/A	#N/A	#N/A	#N/A	#N/A	#N/A	#N/A	#N/A
39	5	Yes	Yes	Yes	Yes	1	#N/A	1	3	4	Yes	No	No	Yes	No	No	No	No	No	Yes	No	No	Yes	No	Yes	3	No	No	No	No	No	Yes	3	Yes	#N/A	#N/A	#N/A	1	2	#N/A	#N/A	#N/A	#N/A	#N/A	#N/A	#N/A	#N/A	#N/A	#N/A
39	7	Yes	No	Yes	Yes	2	2	3	#N/A	4	Yes	No	No	Yes	No	No	Yes	No	No	No	No	No	Yes	No	Yes	3	No	No	No	No	No	Yes	3	Yes	#N/A	#N/A	#N/A	1	2	2	#N/A	#N/A	#N/A	#N/A	#N/A	#N/A	#N/A	#N/A	#N/A
39	1	Yes	No	Yes	Yes	1	#N/A	#N/A	#N/A	3	No	No	No	Yes	No	No	No	No	No	No	No	No	No	No	Yes	3	No	No	No	No	No	Yes	3	Yes	2	#N/A	#N/A	#N/A	#N/A	1	#N/A	#N/A	#N/A	#N/A	#N/A	#N/A	#N/A	#N/A	#N/A
41	4	Yes	Yes	Yes	Yes	#N/A	2	4	5	3	No	No	No	No	No	Yes	No	No	No	Yes	No	No	Yes	No	Yes	3	No	No	No	No	No	Yes	2	Yes	1	1	#N/A	#N/A	#N/A	1	#N/A	#N/A	#N/A	#N/A	#N/A	#N/A	#N/A	#N/A	1
41	3	Yes	Yes	Yes	Yes	#N/A	4	2	5	3	No	No	No	No	No	No	No	No	No	Yes	No	No	Yes	No	Yes	2	No	No	No	No	#N/A	Yes	2	Yes	#N/A	#N/A	#N/A	#N/A	#N/A	#N/A	#N/A	#N/A	#N/A	#N/A	#N/A	#N/A	#N/A	Yes	#N/A
41	6	#N/A	#N/A	#N/A	#N/A	#N/A	5	3	4	4	Yes	No	No	No	No	Yes	No	No	No	Yes	No	No	Yes	No	Yes	2	No	No	No	No	No	Yes	2	Yes	#N/A	#N/A	#N/A	#N/A	#N/A	#N/A	#N/A	#N/A	#N/A	#N/A	#N/A	#N/A	#N/A	Yes	#N/A
41	1	Yes	Yes	Yes	Yes	#N/A	#N/A	1	1	1	No	No	No	No	No	No	No	No	No	Yes	No	No	Yes	No	Yes	1	No	No	No	No	No	Yes	2	Yes	1	1	#N/A	#N/A	#N/A	#N/A	#N/A	#N/A	#N/A	#N/A	#N/A	#N/A	#N/A	#N/A	1
41	2	Yes	Yes	Yes	Yes	#N/A	3	4	5	4	No	No	No	No	No	Yes	No	No	No	Yes	No	No	Yes	No	Yes	2	No	No	No	No	No	Yes	2	Yes	1	1	#N/A	#N/A	#N/A	1	#N/A	#N/A	#N/A	#N/A	#N/A	#N/A	#N/A	#N/A	1
41	7	Yes	Yes	Yes	Yes	#N/A	3	5	4	3	No	No	No	No	No	Yes	No	No	No	Yes	No	No	Yes	No	Yes	2	No	No	No	No	#N/A	Yes	2	Yes	1	#N/A	#N/A	#N/A	#N/A	1	#N/A	#N/A	#N/A	#N/A	#N/A	#N/A	#N/A	#N/A	1
41	5	Yes	Yes	Yes	Yes	#N/A	3	4	5	3	No	No	No	No	No	Yes	No	No	No	No	No	No	Yes	No	Yes	2	No	No	No	No	No	Yes	2	Yes	#N/A	#N/A	#N/A	#N/A	#N/A	#N/A	#N/A	#N/A	#N/A	#N/A	#N/A	#N/A	#N/A	Yes	#N/A
43	1	Yes	No	Yes	Yes	2	#N/A	#N/A	2	1	No	No	No	Yes	No	No	No	No	Yes	No	No	No	No	No	No	1	No	No	No	No	No	Yes	2	Yes	1	#N/A	#N/A	#N/A	#N/A	#N/A	#N/A	#N/A	#N/A	#N/A	#N/A	#N/A	#N/A	#N/A	#N/A
43	6	Yes	No	Yes	Yes	1	#N/A	#N/A	#N/A	#N/A	No	No	No	Yes	No	No	No	No	No	No	No	No	No	No	No	1	No	No	No	No	#N/A	Yes	2	Yes	#N/A	#N/A	#N/A	#N/A	#N/A	#N/A	#N/A	#N/A	#N/A	#N/A	#N/A	#N/A	#N/A	#N/A	1
43	4	Yes	Yes	Yes	Yes	1	1	#N/A	#N/A	#N/A	No	No	No	Yes	No	No	No	No	Yes	No	No	No	Yes	No	No	2	No	No	No	No	No	Yes	2	Yes	1	#N/A	#N/A	#N/A	#N/A	#N/A	#N/A	#N/A	#N/A	#N/A	#N/A	#N/A	#N/A	No	#N/A
43	7	Yes	No	Yes	Yes	1	#N/A	1	2	#N/A	No	No	No	Yes	No	No	No	No	No	No	No	No	No	No	No	1	No	No	No	No	#N/A	Yes	3	Yes	1	#N/A	#N/A	#N/A	#N/A	#N/A	#N/A	#N/A	#N/A	#N/A	#N/A	#N/A	#N/A	#N/A	#N/A
43	2	Yes	Yes	Yes	Yes	1	#N/A	#N/A	1	#N/A	No	No	No	Yes	No	No	No	No	No	No	No	No	Yes	No	No	2	#N/A	#N/A	#N/A	#N/A	#N/A	Yes	2	Yes	1	#N/A	#N/A	#N/A	#N/A	#N/A	#N/A	#N/A	#N/A	#N/A	#N/A	#N/A	#N/A	#N/A	#N/A
43	3	Yes	Yes	Yes	Yes	1	1	#N/A	2	#N/A	No	Yes	No	Yes	No	No	No	No	No	No	No	No	No	No	No	1	Yes	No	No	No	#N/A	Yes	2	Yes	1	#N/A	#N/A	#N/A	#N/A	#N/A	#N/A	#N/A	#N/A	#N/A	#N/A	#N/A	#N/A	#N/A	#N/A
43	5	Yes	Yes	Yes	Yes	#N/A	#N/A	#N/A	#N/A	#N/A	No	No	No	No	Yes	No	No	No	Yes	No	No	No	Yes	No	Yes	1	No	No	No	No	#N/A	Yes	3	Yes	#N/A	#N/A	#N/A	#N/A	#N/A	#N/A	#N/A	#N/A	#N/A	#N/A	#N/A	#N/A	#N/A	Yes	#N/A
45	6	Yes	No	Yes	Yes	2	2	2	1	1	Yes	No	No	No	No	No	No	No	No	No	Yes	No	Yes	No	Yes	3	No	No	No	No	No	Yes	3	Yes	#N/A	#N/A	#N/A	#N/A	2	2	#N/A	#N/A	#N/A	#N/A	#N/A	#N/A	#N/A	#N/A	#N/A
45	7	Yes	No	Yes	Yes	2	#N/A	3	#N/A	2	No	No	No	Yes	No	No	No	No	Yes	No	No	No	Yes	No	No	3	No	No	No	No	No	Yes	2	Yes	#N/A	#N/A	2	2	2	#N/A	#N/A	#N/A	#N/A	#N/A	#N/A	#N/A	#N/A	#N/A	#N/A
45	2	#N/A	#N/A	#N/A	#N/A	#N/A	#N/A	#N/A	#N/A	#N/A	No	No	No	No	No	No	No	No	No	No	No	No	No	No	No	#N/A	#N/A	#N/A	#N/A	#N/A	#N/A	#N/A	0	#N/A	#N/A	#N/A	#N/A	#N/A	#N/A	#N/A	#N/A	#N/A	#N/A	#N/A	#N/A	#N/A	#N/A	#N/A	#N/A
45	4	Yes	No	Yes	Yes	2	#N/A	2	#N/A	3	No	No	No	Yes	No	No	No	No	No	Yes	No	No	Yes	No	Yes	3	No	No	No	No	No	Yes	2	Yes	#N/A	2	#N/A	#N/A	#N/A	#N/A	#N/A	#N/A	#N/A	#N/A	#N/A	#N/A	#N/A	#N/A	#N/A
45	3	Yes	No	Yes	Yes	2	#N/A	#N/A	#N/A	1	No	No	No	Yes	No	No	No	No	No	No	No	No	Yes	No	No	4	No	No	No	No	No	Yes	3	Yes	2	2	#N/A	#N/A	#N/A	#N/A	#N/A	#N/A	#N/A	#N/A	#N/A	#N/A	#N/A	#N/A	#N/A
45	1	Yes	Yes	Yes	Yes	1	2	1	4	4	No	No	No	No	Yes	Yes	No	No	No	Yes	No	No	Yes	No	Yes	3	Yes	No	No	No	No	Yes	3	#N/A	2	2	1	#N/A	#N/A	#N/A	#N/A	#N/A	#N/A	#N/A	#N/A	#N/A	#N/A	#N/A	1
45	5	Yes	Yes	Yes	Yes	3	#N/A	#N/A	3	2	No	No	No	Yes	No	No	No	No	No	No	No	No	Yes	No	Yes	4	#N/A	#N/A	#N/A	No	No	Yes	3	Yes	#N/A	#N/A	#N/A	#N/A	#N/A	3	#N/A	2	#N/A	#N/A	#N/A	#N/A	#N/A	#N/A	#N/A
47	6	Yes	Yes	Yes	Yes	1	2	#N/A	#N/A	#N/A	Yes	No	No	No	Yes	Yes	No	No	No	Yes	No	No	Yes	No	No	2	#N/A	#N/A	#N/A	#N/A	#N/A	Yes	2	Yes	#N/A	#N/A	#N/A	#N/A	#N/A	#N/A	#N/A	#N/A	#N/A	#N/A	#N/A	#N/A	#N/A	Yes	#N/A
47	7	Yes	Yes	Yes	Yes	#N/A	#N/A	2	4	#N/A	Yes	No	No	No	No	No	No	No	Yes	Yes	No	No	No	No	No	2	No	No	No	No	No	Yes	2	Yes	#N/A	#N/A	#N/A	#N/A	#N/A	#N/A	#N/A	#N/A	#N/A	#N/A	#N/A	#N/A	#N/A	Yes	#N/A
47	1	Yes	Yes	Yes	Yes	2	3	4	1	2	No	No	No	No	No	No	No	No	No	No	No	No	No	No	No	2	Yes	Yes	No	Yes	Yes	Yes	2	No	3	3	#N/A	#N/A	#N/A	#N/A	3	3	#N/A	#N/A	#N/A	3	#N/A	#N/A	#N/A
47	2	Yes	Yes	Yes	Yes	#N/A	4	5	#N/A	#N/A	No	No	Yes	Yes	No	Yes	No	No	No	Yes	No	No	No	No	No	2	Yes	No	No	No	No	Yes	2	Yes	#N/A	#N/A	#N/A	#N/A	#N/A	#N/A	#N/A	#N/A	#N/A	#N/A	#N/A	#N/A	#N/A	Yes	#N/A
47	4	Yes	Yes	Yes	Yes	#N/A	2	3	#N/A	#N/A	Yes	No	No	No	Yes	Yes	No	No	No	Yes	No	No	Yes	No	Yes	#N/A	No	No	No	No	No	Yes	2	Yes	#N/A	#N/A	#N/A	#N/A	#N/A	#N/A	#N/A	#N/A	#N/A	#N/A	#N/A	#N/A	#N/A	Yes	#N/A
47	3	Yes	Yes	Yes	Yes	#N/A	1	2	4	#N/A	No	Yes	No	No	Yes	No	No	No	No	Yes	No	No	No	No	No	1	No	No	No	Yes	Yes	Yes	2	Yes	#N/A	#N/A	#N/A	#N/A	#N/A	#N/A	#N/A	#N/A	#N/A	#N/A	#N/A	#N/A	#N/A	Yes	#N/A
49	5	Yes	Yes	Yes	Yes	#N/A	5	2	5	2	No	No	No	No	No	No	No	Yes	No	No	Yes	No	Yes	Yes	No	1	No	No	No	No	No	Yes	1	Yes	3	#N/A	#N/A	#N/A	#N/A	#N/A	#N/A	#N/A	#N/A	#N/A	#N/A	#N/A	#N/A	#N/A	3
49	2	Yes	Yes	Yes	Yes	#N/A	4	2	5	3	No	No	No	No	No	No	No	Yes	No	No	Yes	No	Yes	No	Yes	1	No	No	No	No	No	Yes	2	No	3	#N/A	#N/A	#N/A	#N/A	#N/A	#N/A	#N/A	#N/A	#N/A	#N/A	#N/A	#N/A	#N/A	3
49	6	Yes	Yes	Yes	Yes	#N/A	2	2	1	1	No	No	No	No	No	No	No	Yes	No	No	Yes	No	Yes	Yes	No	1	No	No	No	No	No	Yes	1	Yes	3	#N/A	#N/A	#N/A	#N/A	#N/A	#N/A	#N/A	#N/A	#N/A	#N/A	#N/A	#N/A	#N/A	3
49	7	Yes	Yes	Yes	Yes	#N/A	2	2	5	2	No	No	No	Yes	No	Yes	No	No	No	No	No	No	Yes	No	No	2	No	No	No	No	No	Yes	1	Yes	3	1	#N/A	#N/A	#N/A	#N/A	#N/A	#N/A	#N/A	#N/A	#N/A	#N/A	#N/A	#N/A	3
49	4	Yes	Yes	Yes	Yes	#N/A	1	3	5	3	No	No	No	No	No	No	No	Yes	No	No	Yes	No	Yes	No	Yes	1	No	No	No	No	No	Yes	1	No	3	1	#N/A	#N/A	#N/A	#N/A	#N/A	#N/A	#N/A	#N/A	#N/A	#N/A	#N/A	#N/A	3
49	3	Yes	Yes	Yes	Yes	5	3	4	5	2	No	No	No	No	No	No	No	Yes	No	No	Yes	No	Yes	No	No	4	No	No	No	No	No	Yes	1	No	#N/A	#N/A	#N/A	#N/A	#N/A	#N/A	#N/A	#N/A	#N/A	#N/A	#N/A	#N/A	#N/A	Yes	3
49	1	No	Yes	Yes	No	#N/A	2	3	4	5	No	No	No	No	No	Yes	No	No	No	Yes	No	No	Yes	No	Yes	3	No	No	No	No	No	Yes	3	No	1	#N/A	#N/A	#N/A	#N/A	#N/A	#N/A	#N/A	#N/A	#N/A	#N/A	#N/A	#N/A	#N/A	#N/A
49	5	Yes	Yes	Yes	Yes	1	2	#N/A	#N/A	#N/A	Yes	No	No	No	No	Yes	Yes	No	No	No	No	No	No	No	No	#N/A	Yes	Yes	No	Yes	Yes	Yes	2	Yes	#N/A	#N/A	#N/A	#N/A	#N/A	#N/A	#N/A	#N/A	#N/A	#N/A	#N/A	#N/A	#N/A	Yes	#N/A
51	5	Yes	Yes	Yes	Yes	#N/A	1	#N/A	1	#N/A	No	Yes	No	Yes	No	No	Yes	No	No	No	No	Yes	Yes	No	No	2	No	No	No	No	#N/A	Yes	1	Yes	#N/A	#N/A	#N/A	#N/A	#N/A	#N/A	#N/A	#N/A	#N/A	#N/A	#N/A	#N/A	#N/A	Yes	#N/A
51	7	Yes	No	Yes	Yes	#N/A	#N/A	#N/A	#N/A	#N/A	No	No	Yes	Yes	No	No	No	Yes	Yes	No	No	No	Yes	No	No	2	No	No	No	No	No	Yes	3	Yes	#N/A	#N/A	#N/A	#N/A	#N/A	#N/A	#N/A	#N/A	#N/A	#N/A	#N/A	#N/A	#N/A	Yes	#N/A
51	2	Yes	Yes	Yes	Yes	#N/A	3	#N/A	1	#N/A	No	No	No	Yes	No	No	No	No	Yes	Yes	No	No	No	No	No	1	No	No	No	#N/A	#N/A	Yes	3	Yes	#N/A	#N/A	#N/A	#N/A	#N/A	#N/A	#N/A	#N/A	#N/A	#N/A	#N/A	#N/A	#N/A	Yes	#N/A
51	1	Yes	Yes	Yes	Yes	#N/A	2	#N/A	1	#N/A	No	No	No	Yes	No	No	No	Yes	No	No	No	Yes	No	No	No	1	No	No	No	No	#N/A	Yes	2	Yes	#N/A	1	#N/A	#N/A	#N/A	#N/A	#N/A	#N/A	#N/A	#N/A	#N/A	#N/A	#N/A	#N/A	#N/A
51	6	Yes	Yes	Yes	Yes	1	1	#N/A	2	#N/A	No	No	No	Yes	No	No	No	Yes	Yes	No	No	Yes	No	No	No	2	Yes	No	No	Yes	No	Yes	2	Yes	#N/A	#N/A	#N/A	#N/A	#N/A	#N/A	#N/A	#N/A	#N/A	#N/A	#N/A	#N/A	#N/A	Yes	#N/A
51	4	Yes	Yes	Yes	Yes	#N/A	#N/A	1	1	#N/A	No	No	Yes	Yes	No	No	No	Yes	No	No	No	No	No	No	No	2	#N/A	No	No	No	#N/A	Yes	3	Yes	#N/A	#N/A	#N/A	#N/A	#N/A	#N/A	#N/A	#N/A	#N/A	#N/A	#N/A	#N/A	#N/A	Yes	#N/A
51	3	Yes	Yes	Yes	Yes	#N/A	3	#N/A	1	#N/A	No	No	No	Yes	No	No	No	Yes	No	No	No	Yes	Yes	No	No	1	Yes	No	No	No	#N/A	Yes	3	Yes	#N/A	#N/A	1	#N/A	#N/A	#N/A	#N/A	1	#N/A	#N/A	#N/A	#N/A	#N/A	#N/A	#N/A
53	7	Yes	Yes	Yes	Yes	1	4	4	4	4	No	No	Yes	Yes	No	Yes	No	No	No	No	No	Yes	No	Yes	No	3	Yes	Yes	No	No	No	Yes	3	Yes	1	#N/A	1	#N/A	1	#N/A	#N/A	#N/A	#N/A	#N/A	#N/A	#N/A	#N/A	#N/A	#N/A
53	2	Yes	Yes	Yes	Yes	1	2	1	4	1	No	Yes	No	Yes	No	No	No	No	Yes	No	Yes	Yes	No	No	No	1	No	No	No	No	#N/A	Yes	2	Yes	#N/A	#N/A	#N/A	#N/A	#N/A	#N/A	#N/A	#N/A	#N/A	#N/A	#N/A	#N/A	#N/A	Yes	#N/A
53	5	Yes	Yes	Yes	Yes	#N/A	4	4	5	#N/A	No	No	No	Yes	No	Yes	No	No	No	No	No	No	No	No	Yes	#N/A	No	No	No	No	No	Yes	2	Yes	#N/A	1	#N/A	#N/A	#N/A	#N/A	#N/A	1	#N/A	#N/A	#N/A	#N/A	#N/A	No	#N/A
53	4	Yes	No	Yes	Yes	#N/A	2	4	3	#N/A	No	No	No	Yes	No	No	No	No	Yes	Yes	No	No	No	No	No	2	No	No	No	No	No	Yes	2	Yes	#N/A	#N/A	#N/A	#N/A	#N/A	#N/A	#N/A	#N/A	#N/A	#N/A	#N/A	#N/A	#N/A	Yes	#N/A
53	3	Yes	Yes	Yes	Yes	3	2	3	1	2	No	Yes	No	Yes	No	No	No	No	No	No	Yes	No	No	No	Yes	3	Yes	Yes	No	No	No	Yes	3	Yes	1	1	#N/A	#N/A	#N/A	#N/A	#N/A	1	#N/A	#N/A	#N/A	#N/A	#N/A	#N/A	#N/A
53	1	Yes	Yes	Yes	Yes	1	3	1	4	#N/A	Yes	No	No	No	No	Yes	No	No	No	Yes	No	No	Yes	No	Yes	4	Yes	Yes	No	No	No	Yes	3	Yes	1	1	#N/A	#N/A	1	#N/A	#N/A	1	#N/A	#N/A	#N/A	#N/A	#N/A	#N/A	#N/A
53	6	Yes	Yes	Yes	Yes	1	#N/A	3	3	3	No	No	Yes	Yes	No	Yes	No	No	Yes	Yes	No	No	No	No	Yes	2	No	No	#N/A	No	No	Yes	2	Yes	#N/A	1	1	#N/A	#N/A	1	#N/A	#N/A	#N/A	#N/A	#N/A	#N/A	#N/A	#N/A	#N/A
55	2	Yes	Yes	#N/A	No	#N/A	#N/A	#N/A	#N/A	#N/A	No	No	No	No	No	No	No	No	No	No	No	No	No	No	No	#N/A	No	No	No	No	No	Yes	2	Yes	1	#N/A	#N/A	#N/A	#N/A	#N/A	#N/A	#N/A	#N/A	#N/A	#N/A	#N/A	#N/A	#N/A	#N/A
55	6	Yes	Yes	Yes	No	#N/A	#N/A	#N/A	1	2	No	No	No	No	No	No	No	No	No	No	No	No	No	No	No	3	No	No	No	No	No	Yes	3	Yes	#N/A	#N/A	#N/A	#N/A	#N/A	#N/A	#N/A	#N/A	#N/A	#N/A	#N/A	#N/A	#N/A	Yes	#N/A
55	5	Yes	Yes	No	No	#N/A	#N/A	#N/A	#N/A	#N/A	No	No	No	No	No	No	No	No	No	No	No	No	No	No	No	3	No	No	No	No	No	Yes	3	Yes	#N/A	#N/A	#N/A	#N/A	#N/A	#N/A	#N/A	#N/A	#N/A	#N/A	#N/A	#N/A	#N/A	Yes	#N/A
55	3	Yes	Yes	Yes	No	#N/A	#N/A	#N/A	2	#N/A	No	No	No	No	No	No	No	No	No	No	No	No	No	No	No	#N/A	No	No	No	No	No	Yes	2	Yes	#N/A	#N/A	#N/A	#N/A	#N/A	#N/A	#N/A	#N/A	#N/A	#N/A	#N/A	#N/A	#N/A	Yes	#N/A
55	1	Yes	No	No	Yes	#N/A	#N/A	3	2	#N/A	No	No	No	No	No	No	No	No	No	No	No	No	No	Yes	No	2	Yes	Yes	No	No	No	Yes	3	Yes	1	#N/A	#N/A	#N/A	#N/A	#N/A	#N/A	#N/A	#N/A	#N/A	#N/A	#N/A	#N/A	#N/A	#N/A
55	4	Yes	Yes	No	No	#N/A	#N/A	#N/A	#N/A	#N/A	No	No	No	No	No	No	No	No	No	No	No	No	No	No	No	3	No	No	No	No	No	Yes	3	Yes	#N/A	#N/A	#N/A	#N/A	#N/A	#N/A	#N/A	#N/A	#N/A	#N/A	#N/A	#N/A	#N/A	Yes	#N/A
55	7	Yes	No	No	No	#N/A	#N/A	#N/A	#N/A	#N/A	No	No	No	No	No	No	No	No	No	No	No	No	No	No	No	2	No	No	No	No	No	#N/A	2	Yes	#N/A	#N/A	#N/A	#N/A	#N/A	#N/A	#N/A	#N/A	#N/A	#N/A	#N/A	#N/A	#N/A	Yes	#N/A
57	1	Yes	Yes	Yes	Yes	1	3	#N/A	4	2	No	No	No	Yes	No	Yes	No	No	No	Yes	No	No	No	No	Yes	2	No	No	No	No	#N/A	Yes	2	Yes	#N/A	#N/A	#N/A	#N/A	#N/A	#N/A	#N/A	#N/A	#N/A	#N/A	#N/A	#N/A	#N/A	Yes	#N/A
57	6	Yes	Yes	Yes	Yes	1	2	3	4	#N/A	No	No	No	Yes	No	Yes	No	No	No	Yes	No	No	No	No	Yes	2	No	No	No	No	#N/A	Yes	2	Yes	#N/A	#N/A	#N/A	#N/A	#N/A	#N/A	#N/A	#N/A	#N/A	#N/A	#N/A	#N/A	#N/A	Yes	#N/A
57	2	Yes	Yes	Yes	Yes	1	3	1	4	2	No	No	No	Yes	No	Yes	No	No	No	Yes	No	No	No	No	No	3	Yes	Yes	No	No	#N/A	Yes	2	Yes	#N/A	#N/A	#N/A	#N/A	#N/A	#N/A	#N/A	#N/A	#N/A	#N/A	#N/A	#N/A	#N/A	Yes	#N/A
57	3	Yes	Yes	Yes	Yes	1	3	2	4	3	No	No	No	Yes	No	Yes	No	No	No	Yes	No	No	No	No	Yes	3	No	No	No	No	#N/A	Yes	3	Yes	#N/A	#N/A	#N/A	#N/A	#N/A	#N/A	#N/A	#N/A	#N/A	#N/A	#N/A	#N/A	#N/A	Yes	#N/A
57	4	Yes	Yes	Yes	Yes	#N/A	4	2	3	1	No	No	No	Yes	No	Yes	No	No	No	No	No	Yes	No	No	No	3	No	No	No	No	#N/A	Yes	2	Yes	#N/A	#N/A	#N/A	#N/A	#N/A	#N/A	#N/A	#N/A	#N/A	#N/A	#N/A	#N/A	#N/A	Yes	#N/A
57	5	Yes	Yes	Yes	Yes	1	3	2	1	#N/A	Yes	No	No	Yes	No	Yes	No	No	No	Yes	No	No	No	No	Yes	2	No	No	No	No	No	Yes	2	Yes	#N/A	#N/A	#N/A	#N/A	#N/A	#N/A	#N/A	#N/A	#N/A	#N/A	#N/A	#N/A	#N/A	Yes	#N/A
57	7	Yes	Yes	Yes	Yes	1	2	#N/A	3	1	No	No	No	Yes	No	Yes	No	No	No	Yes	No	No	No	No	Yes	2	No	No	No	No	#N/A	Yes	2	Yes	#N/A	#N/A	#N/A	#N/A	#N/A	#N/A	#N/A	#N/A	#N/A	#N/A	#N/A	#N/A	#N/A	Yes	#N/A
59	7	Yes	No	Yes	Yes	#N/A	3	2	2	2	No	No	No	No	No	Yes	No	No	No	Yes	No	No	Yes	No	Yes	2	Yes	Yes	Yes	No	No	Yes	3	Yes	#N/A	1	1	#N/A	#N/A	1	#N/A	1	#N/A	#N/A	#N/A	#N/A	#N/A	#N/A	#N/A
59	6	Yes	No	Yes	Yes	3	4	#N/A	4	3	Yes	No	No	No	No	Yes	No	No	No	No	No	No	Yes	No	Yes	2	No	No	No	No	No	Yes	3	Yes	#N/A	#N/A	#N/A	#N/A	#N/A	#N/A	#N/A	#N/A	#N/A	#N/A	#N/A	#N/A	Yes	#N/A	#N/A
59	1	Yes	Yes	Yes	Yes	1	2	#N/A	4	#N/A	Yes	No	No	No	No	Yes	No	No	No	Yes	No	No	Yes	No	No	3	Yes	Yes	Yes	No	No	Yes	3	Yes	#N/A	#N/A	#N/A	#N/A	#N/A	1	#N/A	#N/A	#N/A	#N/A	#N/A	#N/A	#N/A	#N/A	#N/A
59	5	Yes	No	Yes	Yes	#N/A	2	3	2	2	No	No	No	No	No	Yes	No	No	No	No	No	No	Yes	No	Yes	2	No	No	No	No	No	No	3	#N/A	#N/A	#N/A	#N/A	#N/A	#N/A	#N/A	#N/A	#N/A	#N/A	#N/A	#N/A	#N/A	Yes	#N/A	#N/A
59	4	Yes	Yes	Yes	Yes	#N/A	2	3	4	1	Yes	No	No	No	No	Yes	No	No	No	No	No	No	No	No	Yes	3	Yes	Yes	Yes	No	No	Yes	3	Yes	#N/A	#N/A	#N/A	#N/A	#N/A	#N/A	#N/A	#N/A	#N/A	#N/A	#N/A	#N/A	Yes	#N/A	#N/A
59	3	Yes	No	Yes	Yes	#N/A	3	2	4	#N/A	No	No	No	No	No	Yes	No	No	No	No	No	No	Yes	No	Yes	3	No	No	No	No	No	Yes	3	Yes	#N/A	#N/A	#N/A	#N/A	#N/A	#N/A	#N/A	#N/A	#N/A	#N/A	#N/A	#N/A	Yes	#N/A	#N/A
59	2	Yes	No	Yes	Yes	#N/A	#N/A	3	2	#N/A	No	No	No	No	No	Yes	No	No	No	No	No	No	Yes	No	No	2	No	No	No	No	No	Yes	2	Yes	#N/A	#N/A	#N/A	#N/A	#N/A	#N/A	#N/A	#N/A	#N/A	#N/A	#N/A	#N/A	#N/A	Yes	#N/A
61	6	Yes	Yes	Yes	Yes	2	3	4	2	1	No	No	No	Yes	Yes	No	Yes	No	Yes	No	No	Yes	No	No	No	2	Yes	Yes	No	No	No	Yes	2	Yes	1	1	#N/A	#N/A	#N/A	#N/A	#N/A	1	#N/A	#N/A	#N/A	#N/A	#N/A	#N/A	#N/A
61	5	Yes	Yes	Yes	Yes	2	3	4	2	3	No	No	No	Yes	No	Yes	No	No	No	Yes	No	No	No	No	Yes	1	Yes	Yes	No	Yes	Yes	Yes	2	Yes	1	1	#N/A	#N/A	#N/A	#N/A	#N/A	1	#N/A	#N/A	#N/A	#N/A	#N/A	#N/A	#N/A
61	4	Yes	Yes	Yes	Yes	1	4	3	2	1	No	Yes	No	Yes	No	No	Yes	No	No	No	No	Yes	No	Yes	No	4	Yes	Yes	No	No	No	Yes	2	Yes	#N/A	#N/A	#N/A	#N/A	#N/A	#N/A	#N/A	1	#N/A	#N/A	#N/A	#N/A	#N/A	#N/A	#N/A
61	3	Yes	Yes	Yes	Yes	#N/A	5	2	3	#N/A	No	Yes	No	No	No	No	No	No	No	Yes	No	No	Yes	No	Yes	1	No	No	No	No	No	Yes	3	Yes	#N/A	1	#N/A	#N/A	#N/A	#N/A	#N/A	#N/A	#N/A	#N/A	#N/A	#N/A	#N/A	#N/A	#N/A
61	1	Yes	Yes	Yes	Yes	#N/A	3	2	3	2	No	No	No	Yes	No	No	Yes	No	No	No	No	Yes	No	No	Yes	2	No	No	No	No	No	Yes	2	Yes	1	1	#N/A	#N/A	#N/A	#N/A	#N/A	#N/A	#N/A	#N/A	#N/A	#N/A	#N/A	#N/A	#N/A
61	7	Yes	Yes	Yes	Yes	1	5	2	2	3	No	Yes	Yes	No	No	No	No	No	Yes	No	No	Yes	Yes	No	No	3	Yes	Yes	Yes	Yes	Yes	Yes	3	Yes	1	1	#N/A	#N/A	#N/A	#N/A	#N/A	1	#N/A	#N/A	#N/A	#N/A	#N/A	#N/A	#N/A
61	2	Yes	Yes	Yes	Yes	#N/A	5	2	4	#N/A	No	Yes	No	Yes	No	No	No	No	Yes	No	Yes	Yes	No	No	No	1	Yes	Yes	No	Yes	Yes	Yes	3	Yes	#N/A	1	#N/A	#N/A	#N/A	1	#N/A	#N/A	#N/A	#N/A	#N/A	#N/A	#N/A	#N/A	#N/A
63	2	Yes	No	Yes	Yes	#N/A	4	3	#N/A	1	No	No	Yes	Yes	No	No	No	No	Yes	No	No	No	No	No	No	3	Yes	Yes	Yes	Yes	Yes	Yes	2	Yes	#N/A	#N/A	#N/A	1	#N/A	#N/A	#N/A	#N/A	#N/A	#N/A	#N/A	#N/A	#N/A	#N/A	#N/A
63	7	#N/A	#N/A	Yes	Yes	1	2	3	1	2	No	No	Yes	Yes	No	No	Yes	No	No	No	No	No	No	No	Yes	2	#N/A	#N/A	#N/A	#N/A	#N/A	Yes	2	Yes	#N/A	#N/A	#N/A	#N/A	#N/A	#N/A	#N/A	#N/A	#N/A	#N/A	#N/A	#N/A	#N/A	Yes	#N/A
63	6	Yes	Yes	Yes	Yes	1	1	3	2	1	No	No	No	Yes	No	No	Yes	No	No	No	No	No	No	No	Yes	4	No	No	No	No	#N/A	Yes	2	Yes	#N/A	#N/A	#N/A	#N/A	#N/A	1	1	#N/A	#N/A	#N/A	#N/A	#N/A	#N/A	#N/A	#N/A
63	5	Yes	Yes	Yes	Yes	#N/A	1	3	1	2	No	Yes	Yes	No	No	No	No	No	No	No	No	Yes	No	Yes	No	3	No	No	No	No	No	Yes	2	#N/A	#N/A	#N/A	#N/A	#N/A	#N/A	#N/A	#N/A	#N/A	#N/A	#N/A	#N/A	#N/A	#N/A	Yes	#N/A
63	3	Yes	Yes	Yes	Yes	#N/A	1	2	1	#N/A	No	No	Yes	Yes	No	No	No	No	Yes	No	No	No	No	No	No	1	No	No	No	No	#N/A	Yes	2	Yes	#N/A	#N/A	#N/A	#N/A	#N/A	#N/A	#N/A	#N/A	#N/A	#N/A	#N/A	#N/A	#N/A	Yes	#N/A
63	1	Yes	Yes	Yes	#N/A	#N/A	1	#N/A	#N/A	1	No	No	Yes	Yes	No	No	Yes	Yes	No	No	No	No	No	No	Yes	2	No	No	No	No	#N/A	Yes	2	Yes	#N/A	#N/A	1	#N/A	#N/A	#N/A	#N/A	#N/A	#N/A	#N/A	#N/A	#N/A	#N/A	#N/A	#N/A
63	4	Yes	Yes	Yes	Yes	#N/A	2	1	3	1	No	No	Yes	Yes	No	No	No	No	No	No	No	No	No	No	Yes	4	No	No	No	No	No	Yes	2	Yes	#N/A	#N/A	#N/A	#N/A	#N/A	#N/A	#N/A	#N/A	#N/A	#N/A	#N/A	#N/A	#N/A	Yes	#N/A
65	1	Yes	No	Yes	Yes	#N/A	2	#N/A	4	#N/A	No	Yes	Yes	Yes	No	No	No	No	No	No	No	No	No	No	No	2	No	No	No	No	No	Yes	2	Yes	1	#N/A	#N/A	#N/A	#N/A	#N/A	#N/A	#N/A	#N/A	#N/A	#N/A	#N/A	#N/A	#N/A	#N/A
65	7	Yes	Yes	Yes	Yes	1	2	2	3	1	No	Yes	No	Yes	No	No	No	Yes	No	No	No	Yes	No	No	No	2	No	No	No	No	No	Yes	3	Yes	#N/A	1	#N/A	#N/A	#N/A	#N/A	#N/A	#N/A	#N/A	#N/A	#N/A	#N/A	#N/A	#N/A	#N/A
65	4	Yes	Yes	Yes	Yes	#N/A	4	4	5	1	No	No	Yes	Yes	No	No	No	No	Yes	No	No	No	No	No	No	2	No	No	No	No	No	Yes	2	Yes	#N/A	#N/A	#N/A	#N/A	#N/A	#N/A	#N/A	#N/A	#N/A	#N/A	#N/A	#N/A	#N/A	Yes	#N/A
65	5	Yes	Yes	Yes	Yes	1	2	#N/A	1	#N/A	No	Yes	No	Yes	No	No	No	Yes	Yes	No	No	Yes	No	No	No	1	No	No	No	No	No	Yes	3	Yes	#N/A	#N/A	#N/A	#N/A	#N/A	#N/A	#N/A	#N/A	#N/A	#N/A	#N/A	#N/A	#N/A	Yes	#N/A
65	6	Yes	Yes	Yes	Yes	1	2	#N/A	1	#N/A	No	Yes	Yes	Yes	No	No	No	No	No	No	Yes	Yes	No	No	No	2	No	No	No	No	No	Yes	3	Yes	#N/A	#N/A	#N/A	#N/A	#N/A	#N/A	#N/A	#N/A	#N/A	#N/A	#N/A	#N/A	#N/A	Yes	#N/A
65	2	Yes	Yes	Yes	Yes	1	4	3	3	1	No	Yes	Yes	Yes	Yes	No	No	No	No	No	No	No	No	No	No	2	No	No	No	No	No	Yes	3	Yes	1	#N/A	#N/A	#N/A	#N/A	1	#N/A	#N/A	#N/A	#N/A	#N/A	#N/A	#N/A	#N/A	#N/A
67	6	Yes	Yes	Yes	Yes	2	5	5	5	5	Yes	No	No	Yes	No	Yes	Yes	Yes	No	No	No	No	Yes	No	Yes	3	No	No	No	No	No	Yes	3	Yes	#N/A	#N/A	#N/A	#N/A	#N/A	#N/A	#N/A	#N/A	#N/A	#N/A	#N/A	#N/A	#N/A	Yes	#N/A
67	5	Yes	Yes	Yes	Yes	5	5	3	5	5	Yes	No	No	Yes	No	Yes	No	Yes	No	Yes	No	No	Yes	No	Yes	3	No	No	No	No	No	Yes	3	Yes	1	#N/A	#N/A	#N/A	#N/A	#N/A	#N/A	1	#N/A	#N/A	#N/A	#N/A	#N/A	#N/A	#N/A
67	1	Yes	Yes	Yes	No	#N/A	#N/A	#N/A	2	#N/A	No	No	No	No	No	No	No	No	No	No	No	No	No	Yes	No	2	No	No	No	No	No	Yes	3	Yes	#N/A	#N/A	#N/A	#N/A	#N/A	#N/A	#N/A	#N/A	#N/A	#N/A	#N/A	#N/A	#N/A	Yes	#N/A
67	2	Yes	Yes	Yes	Yes	#N/A	1	#N/A	2	#N/A	No	No	No	No	No	Yes	No	No	No	No	No	No	Yes	No	Yes	3	No	Yes	No	No	No	Yes	2	Yes	#N/A	#N/A	#N/A	#N/A	#N/A	#N/A	#N/A	#N/A	#N/A	#N/A	#N/A	#N/A	#N/A	Yes	#N/A
67	3	Yes	Yes	Yes	Yes	#N/A	1	#N/A	5	5	Yes	No	No	Yes	No	Yes	No	No	No	Yes	No	No	Yes	No	Yes	3	No	No	No	No	No	Yes	3	Yes	#N/A	#N/A	#N/A	#N/A	#N/A	#N/A	#N/A	#N/A	#N/A	#N/A	#N/A	#N/A	#N/A	Yes	#N/A
67	4	Yes	Yes	#N/A	#N/A	#N/A	2	1	1	5	No	No	No	No	No	Yes	No	No	No	Yes	No	No	Yes	No	Yes	3	No	No	No	No	No	Yes	3	Yes	#N/A	#N/A	#N/A	#N/A	#N/A	#N/A	#N/A	#N/A	#N/A	#N/A	#N/A	#N/A	#N/A	Yes	#N/A
69	6	Yes	Yes	Yes	Yes	1	#N/A	5	#N/A	1	No	No	No	No	No	No	No	No	No	No	No	No	No	No	No	2	No	No	No	No	#N/A	Yes	2	Yes	#N/A	#N/A	#N/A	#N/A	#N/A	#N/A	#N/A	#N/A	#N/A	#N/A	#N/A	#N/A	#N/A	Yes	#N/A
69	2	Yes	No	Yes	Yes	1	1	4	2	#N/A	Yes	Yes	No	Yes	No	Yes	No	No	No	No	No	No	No	No	No	3	No	No	No	No	#N/A	Yes	2	Yes	#N/A	#N/A	#N/A	#N/A	#N/A	#N/A	#N/A	#N/A	#N/A	#N/A	#N/A	#N/A	#N/A	Yes	#N/A
69	3	Yes	No	Yes	Yes	2	#N/A	2	4	#N/A	No	No	No	Yes	No	Yes	No	No	No	Yes	No	No	No	No	Yes	2	No	No	No	No	#N/A	Yes	3	Yes	#N/A	#N/A	#N/A	#N/A	#N/A	#N/A	#N/A	#N/A	#N/A	#N/A	#N/A	#N/A	#N/A	Yes	#N/A
69	5	Yes	Yes	Yes	Yes	1	#N/A	4	#N/A	#N/A	No	Yes	Yes	No	No	No	No	No	Yes	No	No	No	No	Yes	No	1	Yes	Yes	No	No	#N/A	Yes	2	Yes	#N/A	#N/A	#N/A	#N/A	#N/A	#N/A	#N/A	#N/A	#N/A	#N/A	#N/A	#N/A	#N/A	Yes	#N/A
69	4	Yes	No	No	Yes	1	#N/A	3	#N/A	#N/A	No	Yes	Yes	No	No	No	No	No	No	No	No	No	No	Yes	No	2	No	No	No	No	#N/A	No	2	Yes	#N/A	#N/A	#N/A	#N/A	#N/A	#N/A	#N/A	#N/A	#N/A	#N/A	#N/A	#N/A	#N/A	Yes	#N/A
69	1	Yes	No	Yes	Yes	#N/A	1	3	1	#N/A	No	Yes	No	No	No	No	No	No	No	No	No	No	Yes	No	No	2	No	No	No	No	#N/A	Yes	2	Yes	#N/A	#N/A	#N/A	#N/A	#N/A	#N/A	#N/A	#N/A	#N/A	#N/A	#N/A	#N/A	#N/A	Yes	#N/A
69	7	Yes	No	Yes	No	1	#N/A	3	5	1	No	No	Yes	No	No	No	No	Yes	No	No	No	No	No	No	Yes	2	Yes	Yes	No	No	#N/A	Yes	2	Yes	#N/A	#N/A	#N/A	#N/A	#N/A	#N/A	#N/A	#N/A	#N/A	#N/A	#N/A	#N/A	#N/A	Yes	#N/A
71	6	Yes	Yes	Yes	Yes	#N/A	1	4	5	5	No	No	No	Yes	No	Yes	No	Yes	No	Yes	No	No	Yes	No	Yes	2	No	No	No	No	No	Yes	2	Yes	#N/A	#N/A	#N/A	#N/A	#N/A	#N/A	#N/A	#N/A	#N/A	#N/A	#N/A	#N/A	#N/A	Yes	#N/A
71	5	Yes	Yes	Yes	Yes	5	5	5	5	5	Yes	No	No	Yes	No	Yes	No	Yes	No	Yes	No	Yes	No	Yes	Yes	3	No	No	No	No	No	Yes	3	Yes	#N/A	#N/A	#N/A	#N/A	#N/A	#N/A	#N/A	#N/A	#N/A	#N/A	#N/A	#N/A	#N/A	Yes	1
71	4	#N/A	#N/A	Yes	Yes	#N/A	1	1	#N/A	5	No	No	No	No	No	No	Yes	No	No	No	No	Yes	No	No	No	2	No	No	No	No	No	Yes	2	Yes	#N/A	#N/A	#N/A	#N/A	#N/A	#N/A	#N/A	#N/A	#N/A	#N/A	#N/A	#N/A	#N/A	Yes	#N/A
71	3	Yes	No	Yes	Yes	#N/A	1	#N/A	1	1	No	No	No	Yes	No	Yes	No	No	No	Yes	No	No	Yes	No	Yes	3	No	No	No	No	No	Yes	3	Yes	#N/A	#N/A	#N/A	#N/A	#N/A	#N/A	#N/A	#N/A	#N/A	#N/A	#N/A	#N/A	#N/A	Yes	#N/A
71	2	Yes	Yes	Yes	Yes	#N/A	#N/A	#N/A	2	4	No	No	No	Yes	No	No	Yes	Yes	No	No	No	No	No	No	No	4	No	No	No	No	No	Yes	2	Yes	#N/A	#N/A	#N/A	#N/A	#N/A	#N/A	#N/A	#N/A	#N/A	#N/A	#N/A	#N/A	#N/A	#N/A	#N/A
71	1	Yes	Yes	Yes	Yes	#N/A	1	1	5	4	No	No	No	Yes	No	No	Yes	Yes	No	No	No	No	No	No	No	4	No	No	No	No	No	Yes	3	Yes	1	1	#N/A	#N/A	#N/A	#N/A	#N/A	#N/A	#N/A	#N/A	#N/A	#N/A	#N/A	#N/A	#N/A
73	6	Yes	Yes	Yes	Yes	3	#N/A	#N/A	5	#N/A	No	No	No	Yes	No	No	Yes	No	No	No	No	Yes	No	No	No	2	#N/A	#N/A	#N/A	#N/A	#N/A	Yes	2	Yes	1	#N/A	#N/A	#N/A	#N/A	#N/A	#N/A	#N/A	#N/A	#N/A	#N/A	#N/A	#N/A	#N/A	#N/A
73	2	Yes	Yes	Yes	Yes	1	1	#N/A	#N/A	#N/A	No	No	No	No	No	No	No	Yes	No	No	No	No	No	No	No	2	No	No	No	No	No	Yes	2	Yes	1	#N/A	#N/A	#N/A	#N/A	#N/A	#N/A	1	#N/A	#N/A	#N/A	#N/A	#N/A	#N/A	#N/A
73	3	Yes	Yes	Yes	Yes	1	1	3	4	#N/A	No	No	No	Yes	No	No	No	No	Yes	Yes	No	No	No	No	No	2	No	No	No	No	#N/A	Yes	3	Yes	#N/A	#N/A	#N/A	#N/A	#N/A	#N/A	#N/A	1	#N/A	#N/A	#N/A	#N/A	#N/A	#N/A	#N/A
73	5	Yes	Yes	Yes	Yes	#N/A	1	#N/A	1	#N/A	No	Yes	No	No	No	No	No	No	Yes	No	Yes	No	No	No	No	1	Yes	Yes	No	No	No	Yes	3	Yes	#N/A	#N/A	#N/A	#N/A	#N/A	1	#N/A	1	#N/A	#N/A	#N/A	#N/A	#N/A	#N/A	#N/A
73	1	Yes	Yes	Yes	Yes	#N/A	1	#N/A	1	#N/A	No	No	No	No	No	Yes	No	No	No	No	No	No	No	No	No	1	No	No	No	No	No	Yes	2	Yes	1	#N/A	#N/A	#N/A	#N/A	#N/A	#N/A	#N/A	#N/A	#N/A	#N/A	#N/A	#N/A	#N/A	#N/A
73	7	Yes	#N/A	Yes	Yes	#N/A	1	#N/A	3	#N/A	No	No	No	No	No	No	No	Yes	No	No	No	No	No	No	No	3	No	No	No	No	#N/A	Yes	3	Yes	#N/A	#N/A	#N/A	#N/A	#N/A	#N/A	#N/A	#N/A	#N/A	#N/A	#N/A	#N/A	#N/A	Yes	#N/A
73	4	Yes	Yes	Yes	Yes	1	#N/A	#N/A	1	#N/A	No	No	No	Yes	Yes	No	Yes	No	No	No	No	No	No	No	No	3	No	No	No	No	No	Yes	3	Yes	#N/A	1	#N/A	#N/A	#N/A	#N/A	#N/A	1	#N/A	#N/A	#N/A	1	#N/A	#N/A	#N/A
75	5	Yes	Yes	Yes	Yes	5	#N/A	#N/A	#N/A	#N/A	Yes	No	No	Yes	No	Yes	No	No	No	No	Yes	Yes	No	No	Yes	3	Yes	Yes	No	No	No	Yes	2	Yes	#N/A	#N/A	#N/A	#N/A	#N/A	#N/A	#N/A	#N/A	#N/A	#N/A	#N/A	#N/A	#N/A	Yes	#N/A
75	1	Yes	Yes	Yes	Yes	1	1	1	1	1	Yes	No	No	No	No	Yes	No	No	No	Yes	No	No	Yes	No	Yes	5	Yes	Yes	No	Yes	Yes	Yes	4	Yes	#N/A	#N/A	#N/A	#N/A	#N/A	#N/A	#N/A	#N/A	#N/A	#N/A	#N/A	#N/A	#N/A	Yes	#N/A
75	6	Yes	Yes	Yes	Yes	5	#N/A	#N/A	4	#N/A	No	No	No	Yes	No	Yes	No	No	No	No	No	Yes	No	Yes	No	3	No	No	No	No	No	Yes	2	Yes	#N/A	#N/A	#N/A	#N/A	#N/A	#N/A	#N/A	#N/A	#N/A	#N/A	#N/A	#N/A	#N/A	Yes	#N/A
75	7	Yes	Yes	Yes	Yes	#N/A	3	3	4	3	No	No	No	Yes	No	Yes	No	No	No	Yes	No	No	Yes	No	Yes	3	Yes	Yes	No	No	No	Yes	3	Yes	#N/A	#N/A	#N/A	#N/A	#N/A	#N/A	#N/A	#N/A	#N/A	#N/A	#N/A	#N/A	#N/A	Yes	#N/A
75	4	Yes	Yes	Yes	Yes	5	#N/A	#N/A	#N/A	#N/A	Yes	No	No	Yes	No	No	Yes	No	No	No	Yes	No	No	No	Yes	#N/A	Yes	Yes	No	No	No	Yes	2	Yes	#N/A	#N/A	#N/A	#N/A	#N/A	#N/A	#N/A	#N/A	#N/A	#N/A	#N/A	#N/A	#N/A	Yes	#N/A
75	3	Yes	Yes	Yes	Yes	5	#N/A	#N/A	#N/A	#N/A	Yes	No	No	Yes	No	No	No	Yes	No	Yes	No	No	No	No	Yes	3	No	No	No	No	No	Yes	3	Yes	#N/A	#N/A	#N/A	#N/A	#N/A	#N/A	#N/A	#N/A	#N/A	#N/A	#N/A	#N/A	#N/A	Yes	#N/A
75	2	Yes	Yes	No	Yes	1	#N/A	#N/A	#N/A	#N/A	Yes	No	No	No	No	No	Yes	No	Yes	No	No	Yes	No	No	No	2	No	Yes	No	No	No	Yes	4	Yes	#N/A	#N/A	#N/A	#N/A	#N/A	#N/A	#N/A	#N/A	#N/A	#N/A	#N/A	#N/A	#N/A	Yes	#N/A
77	5	Yes	No	Yes	No	#N/A	1	#N/A	#N/A	#N/A	No	No	No	No	No	No	No	No	Yes	No	No	No	No	No	No	2	No	No	No	No	No	Yes	2	Yes	#N/A	#N/A	#N/A	#N/A	#N/A	#N/A	#N/A	#N/A	#N/A	#N/A	#N/A	#N/A	#N/A	Yes	#N/A
77	4	Yes	No	No	Yes	#N/A	3	#N/A	3	2	No	No	No	No	No	No	No	No	No	Yes	No	No	No	No	Yes	2	No	No	No	No	No	Yes	2	Yes	#N/A	#N/A	#N/A	#N/A	#N/A	#N/A	#N/A	#N/A	#N/A	#N/A	#N/A	#N/A	#N/A	Yes	#N/A
77	3	Yes	Yes	Yes	Yes	#N/A	1	#N/A	3	4	No	No	No	No	Yes	No	No	No	Yes	No	No	No	No	No	No	2	Yes	#N/A	#N/A	No	#N/A	Yes	2	Yes	#N/A	#N/A	#N/A	#N/A	#N/A	#N/A	#N/A	#N/A	#N/A	#N/A	#N/A	#N/A	#N/A	Yes	#N/A
77	2	Yes	Yes	Yes	Yes	#N/A	#N/A	#N/A	1	4	No	No	No	No	No	No	No	No	No	No	No	No	Yes	No	Yes	1	Yes	#N/A	#N/A	#N/A	#N/A	Yes	2	Yes	#N/A	#N/A	#N/A	#N/A	#N/A	#N/A	#N/A	#N/A	#N/A	#N/A	#N/A	#N/A	#N/A	Yes	#N/A
77	6	Yes	Yes	Yes	Yes	#N/A	#N/A	#N/A	2	2	No	No	No	No	No	No	No	No	Yes	No	No	No	No	No	No	2	No	No	No	No	No	Yes	2	Yes	#N/A	#N/A	#N/A	#N/A	#N/A	#N/A	#N/A	#N/A	#N/A	#N/A	#N/A	#N/A	#N/A	Yes	#N/A
77	7	Yes	Yes	Yes	Yes	#N/A	1	#N/A	2	3	No	No	No	No	No	No	No	No	Yes	No	No	No	Yes	No	Yes	2	Yes	#N/A	#N/A	#N/A	#N/A	Yes	2	Yes	#N/A	#N/A	#N/A	#N/A	#N/A	#N/A	#N/A	#N/A	#N/A	#N/A	#N/A	#N/A	#N/A	Yes	#N/A
77	1	Yes	No	Yes	Yes	#N/A	#N/A	#N/A	#N/A	#N/A	No	No	No	No	No	No	No	No	Yes	No	No	No	No	No	No	1	#N/A	#N/A	No	#N/A	#N/A	Yes	1	Yes	#N/A	#N/A	#N/A	#N/A	#N/A	#N/A	#N/A	#N/A	#N/A	#N/A	#N/A	#N/A	#N/A	Yes	#N/A
79	2	Yes	Yes	Yes	Yes	#N/A	3	2	3	2	No	No	Yes	No	No	No	No	No	Yes	No	No	No	Yes	No	No	2	No	#N/A	No	No	No	Yes	2	Yes	#N/A	#N/A	#N/A	#N/A	#N/A	#N/A	#N/A	#N/A	#N/A	#N/A	#N/A	#N/A	#N/A	Yes	#N/A
79	7	Yes	Yes	Yes	Yes	1	2	3	3	4	Yes	No	Yes	Yes	No	No	No	No	No	Yes	No	No	Yes	No	No	2	Yes	Yes	No	No	No	Yes	2	Yes	#N/A	#N/A	#N/A	#N/A	#N/A	#N/A	#N/A	#N/A	#N/A	#N/A	#N/A	#N/A	#N/A	Yes	#N/A
79	1	Yes	Yes	Yes	Yes	#N/A	2	#N/A	4	2	No	No	No	No	No	Yes	No	No	No	No	No	No	No	No	No	2	No	No	No	No	No	Yes	2	Yes	#N/A	#N/A	#N/A	#N/A	#N/A	#N/A	#N/A	#N/A	#N/A	#N/A	#N/A	#N/A	#N/A	Yes	#N/A
79	5	Yes	Yes	Yes	Yes	1	2	3	4	3	No	No	Yes	Yes	Yes	No	No	No	No	Yes	No	No	Yes	No	Yes	2	No	No	No	No	No	Yes	2	Yes	#N/A	#N/A	#N/A	#N/A	#N/A	#N/A	#N/A	#N/A	#N/A	#N/A	#N/A	#N/A	#N/A	Yes	#N/A
79	3	Yes	Yes	Yes	Yes	1	2	4	1	1	Yes	Yes	Yes	No	Yes	Yes	No	No	No	Yes	No	No	No	No	Yes	2	No	No	No	No	No	Yes	2	Yes	#N/A	#N/A	#N/A	#N/A	#N/A	#N/A	#N/A	#N/A	#N/A	#N/A	#N/A	#N/A	#N/A	Yes	#N/A
79	4	Yes	Yes	Yes	#N/A	1	2	3	4	3	No	No	No	No	No	No	No	No	No	No	No	No	No	No	No	#N/A	No	No	No	No	No	Yes	2	Yes	#N/A	#N/A	#N/A	#N/A	#N/A	#N/A	#N/A	#N/A	#N/A	#N/A	#N/A	#N/A	#N/A	Yes	#N/A
79	6	Yes	Yes	Yes	Yes	1	2	2	3	4	No	No	No	Yes	Yes	No	No	No	No	Yes	No	No	Yes	No	Yes	2	No	No	No	No	No	Yes	2	Yes	#N/A	#N/A	#N/A	#N/A	#N/A	#N/A	#N/A	#N/A	#N/A	#N/A	#N/A	#N/A	#N/A	Yes	#N/A
81	1	Yes	Yes	Yes	Yes	#N/A	#N/A	#N/A	#N/A	#N/A	Yes	No	No	No	No	No	No	No	No	No	No	No	Yes	No	Yes	3	No	No	No	No	No	Yes	3	Yes	#N/A	#N/A	#N/A	#N/A	#N/A	#N/A	#N/A	#N/A	#N/A	#N/A	#N/A	#N/A	#N/A	Yes	#N/A
81	4	Yes	Yes	Yes	Yes	#N/A	#N/A	1	#N/A	1	Yes	No	No	No	No	No	No	No	No	Yes	No	No	Yes	No	Yes	2	No	No	No	No	No	Yes	2	Yes	#N/A	#N/A	#N/A	#N/A	#N/A	#N/A	#N/A	#N/A	#N/A	#N/A	#N/A	#N/A	#N/A	Yes	#N/A
81	7	Yes	Yes	Yes	Yes	1	#N/A	1	1	5	Yes	No	No	No	No	No	No	No	No	Yes	No	No	Yes	No	Yes	2	Yes	No	No	No	No	Yes	3	Yes	#N/A	#N/A	#N/A	#N/A	#N/A	#N/A	#N/A	#N/A	#N/A	#N/A	#N/A	#N/A	#N/A	Yes	#N/A
81	5	Yes	Yes	Yes	Yes	1	#N/A	#N/A	1	5	Yes	No	No	No	No	No	No	No	No	No	No	No	Yes	No	Yes	2	No	No	#N/A	No	No	Yes	2	No	#N/A	#N/A	#N/A	#N/A	#N/A	#N/A	#N/A	#N/A	#N/A	#N/A	#N/A	#N/A	#N/A	Yes	#N/A
81	6	Yes	Yes	Yes	Yes	1	#N/A	#N/A	1	5	Yes	No	No	No	No	No	No	No	No	No	No	No	Yes	No	Yes	2	No	No	No	No	No	Yes	2	Yes	#N/A	#N/A	#N/A	#N/A	#N/A	#N/A	#N/A	#N/A	#N/A	#N/A	#N/A	#N/A	#N/A	Yes	#N/A
81	3	Yes	Yes	Yes	Yes	#N/A	1	#N/A	#N/A	#N/A	Yes	No	No	No	No	Yes	No	No	No	No	No	No	Yes	No	Yes	2	No	No	No	No	No	Yes	2	Yes	#N/A	#N/A	#N/A	#N/A	#N/A	#N/A	#N/A	#N/A	#N/A	#N/A	#N/A	#N/A	#N/A	Yes	#N/A
81	2	Yes	Yes	Yes	Yes	1	#N/A	#N/A	#N/A	#N/A	No	No	No	No	No	No	No	No	No	No	No	No	Yes	No	Yes	3	No	No	No	No	No	Yes	2	Yes	#N/A	#N/A	#N/A	#N/A	#N/A	#N/A	#N/A	#N/A	#N/A	#N/A	#N/A	#N/A	#N/A	Yes	#N/A
83	1	Yes	Yes	Yes	Yes	#N/A	#N/A	1	#N/A	#N/A	No	No	No	No	No	No	No	No	Yes	Yes	No	No	No	No	Yes	2	Yes	No	No	No	#N/A	Yes	2	Yes	#N/A	#N/A	#N/A	#N/A	#N/A	#N/A	#N/A	#N/A	#N/A	#N/A	#N/A	#N/A	#N/A	Yes	#N/A
83	2	Yes	Yes	Yes	Yes	#N/A	#N/A	1	#N/A	#N/A	No	No	Yes	Yes	No	No	No	No	No	No	No	No	No	No	No	2	No	No	No	No	#N/A	Yes	2	Yes	#N/A	#N/A	#N/A	#N/A	#N/A	#N/A	#N/A	#N/A	#N/A	#N/A	#N/A	#N/A	#N/A	Yes	#N/A
83	3	Yes	Yes	Yes	Yes	5	#N/A	1	#N/A	#N/A	No	No	No	No	No	No	No	No	Yes	Yes	No	No	No	No	Yes	#N/A	Yes	Yes	Yes	No	No	Yes	2	Yes	#N/A	#N/A	#N/A	#N/A	#N/A	#N/A	#N/A	#N/A	#N/A	#N/A	#N/A	#N/A	#N/A	Yes	#N/A
83	4	Yes	Yes	Yes	Yes	4	#N/A	#N/A	1	#N/A	No	Yes	No	No	No	No	No	Yes	No	No	No	No	Yes	No	No	2	No	No	No	No	No	Yes	2	Yes	#N/A	#N/A	#N/A	#N/A	#N/A	#N/A	#N/A	#N/A	#N/A	#N/A	#N/A	#N/A	#N/A	Yes	#N/A
83	5	Yes	Yes	Yes	Yes	4	1	#N/A	#N/A	#N/A	No	No	No	No	No	No	No	No	Yes	Yes	No	No	No	No	Yes	2	No	No	No	No	No	Yes	0	#N/A	#N/A	#N/A	#N/A	#N/A	#N/A	#N/A	#N/A	#N/A	#N/A	#N/A	#N/A	#N/A	#N/A	#N/A	#N/A
83	6	Yes	Yes	Yes	Yes	4	#N/A	1	#N/A	#N/A	No	No	No	Yes	No	Yes	Yes	No	No	No	No	No	Yes	No	No	1	No	No	No	No	No	Yes	1	Yes	#N/A	#N/A	#N/A	#N/A	#N/A	#N/A	#N/A	#N/A	#N/A	#N/A	#N/A	#N/A	#N/A	Yes	#N/A
83	7	Yes	Yes	Yes	Yes	5	#N/A	1	#N/A	#N/A	No	No	No	Yes	No	No	No	No	Yes	No	No	No	No	Yes	No	2	Yes	No	No	No	No	Yes	2	Yes	#N/A	#N/A	#N/A	#N/A	#N/A	#N/A	#N/A	#N/A	#N/A	#N/A	#N/A	#N/A	#N/A	Yes	#N/A
85	7	Yes	Yes	Yes	Yes	1	2	5	5	3	Yes	Yes	Yes	Yes	No	Yes	No	No	Yes	Yes	No	Yes	Yes	No	Yes	2	No	No	No	No	No	Yes	2	Yes	#N/A	#N/A	#N/A	#N/A	#N/A	#N/A	#N/A	#N/A	#N/A	#N/A	#N/A	#N/A	#N/A	Yes	#N/A
85	6	Yes	Yes	Yes	Yes	1	2	4	3	2	No	Yes	Yes	Yes	No	Yes	No	Yes	Yes	Yes	No	Yes	Yes	No	Yes	2	No	No	No	No	No	Yes	2	Yes	#N/A	#N/A	#N/A	#N/A	#N/A	#N/A	#N/A	#N/A	#N/A	#N/A	#N/A	#N/A	#N/A	Yes	#N/A
85	1	Yes	Yes	Yes	Yes	1	2	#N/A	3	#N/A	No	Yes	Yes	Yes	No	Yes	No	No	No	Yes	No	No	Yes	No	Yes	3	No	No	No	Yes	#N/A	Yes	3	Yes	#N/A	#N/A	#N/A	#N/A	#N/A	#N/A	#N/A	#N/A	#N/A	#N/A	#N/A	#N/A	#N/A	Yes	#N/A
85	2	Yes	Yes	Yes	Yes	1	#N/A	5	4	2	No	Yes	Yes	Yes	No	No	No	No	No	Yes	No	No	Yes	Yes	Yes	2	No	No	No	Yes	Yes	Yes	2	Yes	#N/A	#N/A	#N/A	#N/A	#N/A	#N/A	#N/A	#N/A	#N/A	#N/A	#N/A	#N/A	#N/A	Yes	#N/A
85	3	Yes	Yes	Yes	Yes	1	3	#N/A	4	2	No	Yes	No	Yes	No	Yes	No	No	Yes	Yes	Yes	No	Yes	No	Yes	3	No	No	No	Yes	Yes	Yes	3	Yes	#N/A	1	#N/A	#N/A	#N/A	#N/A	#N/A	#N/A	#N/A	#N/A	#N/A	#N/A	#N/A	No	#N/A
85	4	Yes	Yes	Yes	Yes	1	#N/A	4	3	2	No	No	Yes	Yes	Yes	Yes	No	No	No	Yes	No	No	No	No	Yes	2	No	No	No	No	#N/A	#N/A	0	#N/A	#N/A	#N/A	#N/A	#N/A	#N/A	#N/A	#N/A	#N/A	#N/A	#N/A	#N/A	#N/A	#N/A	#N/A	#N/A
85	5	Yes	Yes	Yes	Yes	1	2	4	3	2	Yes	Yes	No	Yes	No	Yes	No	Yes	Yes	Yes	No	Yes	Yes	No	Yes	3	No	No	No	No	#N/A	Yes	2	Yes	#N/A	#N/A	#N/A	#N/A	#N/A	#N/A	#N/A	#N/A	#N/A	#N/A	#N/A	#N/A	#N/A	Yes	#N/A
87	7	Yes	Yes	Yes	Yes	#N/A	5	5	5	3	No	No	No	No	No	Yes	No	Yes	No	Yes	Yes	No	Yes	No	No	2	No	No	No	No	#N/A	Yes	2	Yes	1	#N/A	#N/A	#N/A	#N/A	#N/A	#N/A	#N/A	#N/A	#N/A	#N/A	#N/A	#N/A	#N/A	#N/A
87	6	Yes	Yes	Yes	Yes	#N/A	5	5	5	#N/A	No	No	No	No	No	Yes	Yes	Yes	No	Yes	Yes	No	Yes	No	No	2	No	No	No	No	#N/A	Yes	1	Yes	#N/A	#N/A	#N/A	#N/A	#N/A	#N/A	#N/A	#N/A	#N/A	#N/A	#N/A	#N/A	#N/A	Yes	#N/A
87	5	Yes	No	Yes	Yes	#N/A	5	5	5	#N/A	No	No	No	No	No	Yes	No	Yes	No	Yes	Yes	No	Yes	No	No	2	No	No	No	No	#N/A	Yes	2	Yes	#N/A	#N/A	#N/A	#N/A	#N/A	#N/A	#N/A	#N/A	#N/A	#N/A	#N/A	#N/A	#N/A	Yes	#N/A
87	4	Yes	No	Yes	Yes	#N/A	2	#N/A	4	#N/A	No	No	No	Yes	No	Yes	No	No	No	Yes	No	No	No	No	No	1	No	No	No	No	#N/A	Yes	3	Yes	1	#N/A	#N/A	#N/A	#N/A	#N/A	#N/A	#N/A	#N/A	#N/A	#N/A	#N/A	#N/A	#N/A	1
87	3	Yes	No	Yes	Yes	#N/A	2	1	3	#N/A	No	No	No	No	No	Yes	Yes	Yes	No	No	No	No	No	No	No	2	No	No	No	No	#N/A	Yes	3	Yes	#N/A	#N/A	#N/A	#N/A	#N/A	#N/A	#N/A	#N/A	#N/A	#N/A	#N/A	#N/A	#N/A	Yes	1
87	2	Yes	No	Yes	Yes	#N/A	5	5	5	3	No	No	No	No	No	Yes	No	Yes	No	Yes	Yes	No	No	No	No	3	No	No	No	No	#N/A	Yes	2	Yes	#N/A	#N/A	#N/A	#N/A	#N/A	#N/A	#N/A	#N/A	#N/A	#N/A	#N/A	#N/A	#N/A	Yes	#N/A
87	1	Yes	Yes	Yes	Yes	#N/A	5	5	5	#N/A	No	No	No	No	No	Yes	Yes	Yes	No	Yes	Yes	No	Yes	No	No	2	No	No	No	No	#N/A	Yes	2	Yes	#N/A	#N/A	#N/A	#N/A	#N/A	#N/A	#N/A	#N/A	#N/A	#N/A	#N/A	#N/A	#N/A	Yes	#N/A
89	1	Yes	Yes	Yes	Yes	#N/A	5	5	5	#N/A	No	No	No	Yes	No	Yes	No	No	Yes	Yes	No	No	No	No	Yes	2	Yes	No	No	No	#N/A	Yes	3	Yes	#N/A	#N/A	#N/A	#N/A	#N/A	#N/A	#N/A	#N/A	#N/A	#N/A	#N/A	#N/A	#N/A	Yes	#N/A
89	1	Yes	Yes	Yes	Yes	#N/A	5	5	5	#N/A	No	Yes	No	Yes	No	No	No	No	No	Yes	No	No	No	No	Yes	2	Yes	No	No	No	#N/A	Yes	3	Yes	#N/A	#N/A	#N/A	#N/A	#N/A	#N/A	#N/A	#N/A	#N/A	#N/A	#N/A	#N/A	#N/A	Yes	#N/A
89	7	Yes	Yes	Yes	Yes	#N/A	5	5	5	1	No	No	No	Yes	No	Yes	No	No	No	Yes	No	No	Yes	No	Yes	1	Yes	No	No	No	No	Yes	3	Yes	#N/A	#N/A	#N/A	#N/A	#N/A	#N/A	#N/A	#N/A	#N/A	#N/A	#N/A	#N/A	#N/A	Yes	#N/A
89	2	Yes	Yes	Yes	Yes	#N/A	5	#N/A	5	#N/A	No	Yes	Yes	No	No	No	No	No	No	No	No	No	Yes	No	No	2	No	No	No	No	No	Yes	2	Yes	#N/A	#N/A	#N/A	#N/A	#N/A	#N/A	#N/A	#N/A	#N/A	#N/A	#N/A	#N/A	#N/A	Yes	#N/A
89	3	Yes	Yes	Yes	Yes	#N/A	#N/A	#N/A	5	2	No	No	No	Yes	No	Yes	No	No	No	Yes	No	No	Yes	No	No	2	No	No	No	No	No	Yes	3	Yes	#N/A	#N/A	#N/A	#N/A	#N/A	#N/A	#N/A	#N/A	#N/A	#N/A	#N/A	#N/A	#N/A	Yes	#N/A
89	4	Yes	Yes	Yes	Yes	#N/A	5	5	5	1	No	No	No	No	No	Yes	No	No	No	Yes	No	Yes	Yes	No	Yes	2	No	No	No	No	No	Yes	3	Yes	#N/A	#N/A	#N/A	#N/A	#N/A	#N/A	#N/A	#N/A	#N/A	#N/A	#N/A	#N/A	#N/A	Yes	#N/A
89	5	Yes	Yes	Yes	Yes	#N/A	5	5	5	1	No	No	No	No	No	Yes	No	No	No	Yes	No	No	Yes	No	No	2	No	No	No	No	No	Yes	3	Yes	#N/A	#N/A	#N/A	#N/A	#N/A	#N/A	#N/A	#N/A	#N/A	#N/A	#N/A	#N/A	#N/A	Yes	#N/A
89	6	Yes	Yes	Yes	Yes	#N/A	5	5	5	1	No	No	No	No	Yes	Yes	No	No	No	Yes	No	No	Yes	No	No	1	No	No	No	No	No	Yes	3	Yes	#N/A	#N/A	#N/A	#N/A	#N/A	#N/A	#N/A	#N/A	#N/A	#N/A	#N/A	#N/A	#N/A	Yes	#N/A
91	5	Yes	No	Yes	Yes	1	#N/A	#N/A	#N/A	#N/A	No	No	No	Yes	No	No	No	Yes	No	No	No	No	No	No	No	2	No	No	No	No	No	Yes	2	Yes	#N/A	#N/A	#N/A	#N/A	#N/A	#N/A	#N/A	#N/A	#N/A	#N/A	#N/A	#N/A	#N/A	Yes	#N/A
91	6	Yes	No	Yes	No	#N/A	#N/A	#N/A	#N/A	#N/A	No	No	No	No	No	No	No	No	No	No	No	No	Yes	No	No	1	No	No	No	No	#N/A	Yes	2	Yes	#N/A	#N/A	#N/A	#N/A	#N/A	#N/A	#N/A	#N/A	#N/A	#N/A	#N/A	#N/A	#N/A	Yes	#N/A
91	3	Yes	No	Yes	Yes	#N/A	1	#N/A	#N/A	#N/A	No	No	No	Yes	No	No	No	Yes	No	No	No	No	No	No	No	1	Yes	No	No	No	#N/A	Yes	1	No	1	1	#N/A	#N/A	#N/A	#N/A	#N/A	#N/A	#N/A	#N/A	#N/A	#N/A	#N/A	#N/A	1
91	1	Yes	Yes	Yes	Yes	#N/A	1	#N/A	#N/A	#N/A	No	No	No	No	No	No	No	Yes	No	No	No	No	No	No	No	2	No	No	No	No	#N/A	Yes	1	Yes	#N/A	1	#N/A	#N/A	#N/A	#N/A	#N/A	#N/A	#N/A	#N/A	#N/A	#N/A	#N/A	#N/A	#N/A
91	2	Yes	Yes	Yes	Yes	#N/A	4	#N/A	#N/A	#N/A	No	No	No	Yes	No	Yes	No	Yes	No	No	No	No	No	No	No	3	No	No	No	No	#N/A	Yes	1	Yes	#N/A	#N/A	#N/A	#N/A	#N/A	#N/A	#N/A	#N/A	#N/A	#N/A	#N/A	#N/A	#N/A	Yes	#N/A
91	7	Yes	Yes	Yes	Yes	#N/A	#N/A	#N/A	3	#N/A	No	No	Yes	No	No	No	No	No	No	No	No	No	Yes	Yes	No	2	No	No	No	No	No	Yes	1	Yes	#N/A	#N/A	#N/A	#N/A	#N/A	#N/A	#N/A	#N/A	#N/A	#N/A	#N/A	#N/A	#N/A	Yes	#N/A
93	5	Yes	Yes	Yes	No	3	5	4	3	4	No	No	Yes	Yes	No	No	Yes	Yes	Yes	No	No	No	No	No	No	2	No	No	No	No	#N/A	Yes	2	Yes	1	1	#N/A	#N/A	#N/A	1	#N/A	#N/A	#N/A	#N/A	#N/A	#N/A	#N/A	#N/A	1
93	2	Yes	Yes	Yes	Yes	1	3	2	4	1	No	No	Yes	Yes	No	Yes	No	No	Yes	No	No	Yes	Yes	No	No	2	Yes	Yes	Yes	No	No	Yes	4	Yes	#N/A	#N/A	#N/A	#N/A	#N/A	#N/A	#N/A	#N/A	#N/A	#N/A	#N/A	#N/A	#N/A	Yes	#N/A
93	4	Yes	No	Yes	Yes	1	2	3	2	3	No	No	Yes	Yes	No	No	No	Yes	No	No	No	Yes	No	Yes	No	1	No	No	No	No	No	Yes	2	Yes	1	1	#N/A	#N/A	#N/A	#N/A	#N/A	#N/A	#N/A	#N/A	#N/A	#N/A	#N/A	#N/A	#N/A
93	3	Yes	Yes	Yes	Yes	2	1	5	3	1	No	Yes	No	Yes	No	No	No	No	Yes	No	Yes	Yes	No	No	No	2	No	No	No	No	No	Yes	3	Yes	1	1	1	#N/A	#N/A	1	#N/A	1	#N/A	#N/A	#N/A	#N/A	#N/A	#N/A	1
93	1	Yes	Yes	Yes	Yes	2	1	4	#N/A	2	No	No	No	Yes	No	No	Yes	Yes	Yes	No	Yes	No	No	No	No	2	No	No	No	Yes	Yes	Yes	3	Yes	1	1	1	#N/A	#N/A	2	#N/A	2	1	#N/A	#N/A	#N/A	#N/A	#N/A	#N/A
93	7	Yes	No	Yes	#N/A	3	3	5	5	4	No	No	Yes	Yes	No	Yes	No	No	No	No	No	Yes	No	Yes	No	1	Yes	Yes	No	No	No	Yes	2	Yes	1	#N/A	#N/A	#N/A	#N/A	1	#N/A	#N/A	#N/A	#N/A	#N/A	#N/A	#N/A	#N/A	1
93	6	Yes	Yes	Yes	Yes	3	1	3	5	4	No	No	Yes	Yes	No	No	Yes	No	Yes	No	No	No	No	Yes	No	2	No	No	No	No	No	Yes	3	Yes	1	#N/A	#N/A	#N/A	#N/A	1	#N/A	#N/A	#N/A	#N/A	#N/A	#N/A	#N/A	#N/A	#N/A
95	5	Yes	No	Yes	Yes	1	#N/A	2	#N/A	3	No	No	Yes	No	No	No	No	Yes	No	No	No	No	Yes	No	No	1	No	No	No	Yes	Yes	Yes	2	Yes	#N/A	#N/A	#N/A	#N/A	#N/A	#N/A	#N/A	#N/A	#N/A	#N/A	#N/A	#N/A	#N/A	Yes	#N/A
95	6	Yes	No	Yes	Yes	#N/A	2	4	1	#N/A	No	No	No	No	No	No	Yes	No	No	No	No	No	Yes	No	No	1	No	No	No	No	No	Yes	4	Yes	#N/A	#N/A	#N/A	#N/A	#N/A	#N/A	#N/A	#N/A	#N/A	#N/A	#N/A	#N/A	#N/A	Yes	#N/A
95	4	Yes	No	Yes	Yes	#N/A	2	3	4	#N/A	No	No	No	No	No	Yes	Yes	No	No	No	No	No	Yes	No	No	2	No	No	No	No	No	Yes	3	Yes	#N/A	#N/A	#N/A	#N/A	#N/A	#N/A	#N/A	#N/A	#N/A	#N/A	#N/A	#N/A	#N/A	Yes	#N/A
95	7	Yes	Yes	Yes	Yes	1	2	#N/A	2	1	No	Yes	No	Yes	No	No	No	No	Yes	No	No	No	No	No	No	1	No	No	No	No	No	Yes	3	Yes	#N/A	#N/A	#N/A	#N/A	#N/A	#N/A	#N/A	#N/A	#N/A	#N/A	#N/A	#N/A	#N/A	Yes	#N/A
95	2	Yes	No	Yes	Yes	#N/A	#N/A	5	#N/A	#N/A	No	Yes	No	Yes	No	No	Yes	No	No	No	Yes	No	No	No	Yes	3	No	No	No	No	No	Yes	2	Yes	#N/A	#N/A	#N/A	#N/A	#N/A	#N/A	#N/A	#N/A	#N/A	#N/A	#N/A	#N/A	#N/A	Yes	#N/A
95	1	Yes	Yes	Yes	Yes	1	5	2	4	3	Yes	Yes	No	Yes	No	No	Yes	Yes	Yes	No	No	Yes	No	No	No	2	Yes	Yes	No	No	No	Yes	4	Yes	#N/A	#N/A	#N/A	#N/A	#N/A	#N/A	#N/A	#N/A	#N/A	#N/A	#N/A	#N/A	#N/A	Yes	#N/A
95	3	Yes	No	Yes	Yes	#N/A	1	#N/A	2	#N/A	No	Yes	No	Yes	No	No	No	No	No	No	Yes	No	No	No	No	1	No	No	No	No	No	Yes	3	Yes	#N/A	#N/A	#N/A	#N/A	#N/A	#N/A	#N/A	#N/A	#N/A	#N/A	#N/A	#N/A	#N/A	Yes	#N/A
96	7	Yes	Yes	Yes	Yes	2	#N/A	#N/A	2	1	No	No	No	Yes	No	Yes	No	No	No	Yes	No	No	Yes	No	No	3	No	No	No	No	#N/A	Yes	3	Yes	1	#N/A	#N/A	#N/A	#N/A	#N/A	#N/A	#N/A	#N/A	#N/A	#N/A	#N/A	#N/A	#N/A	1
96	6	Yes	No	Yes	Yes	2	2	1	#N/A	#N/A	No	Yes	No	Yes	No	No	No	Yes	No	No	No	No	No	No	No	2	No	No	No	No	No	Yes	2	Yes	#N/A	#N/A	#N/A	#N/A	#N/A	#N/A	#N/A	#N/A	#N/A	#N/A	#N/A	#N/A	#N/A	Yes	#N/A
96	5	Yes	Yes	Yes	Yes	2	#N/A	#N/A	2	1	No	No	No	Yes	No	Yes	No	Yes	No	No	No	No	No	No	No	2	No	No	No	No	No	Yes	3	Yes	#N/A	#N/A	#N/A	#N/A	#N/A	#N/A	#N/A	#N/A	#N/A	#N/A	#N/A	#N/A	#N/A	Yes	#N/A
96	4	Yes	Yes	Yes	Yes	2	#N/A	2	1	#N/A	No	No	No	Yes	No	Yes	No	Yes	No	No	No	No	No	No	No	2	Yes	No	No	No	#N/A	Yes	3	Yes	1	#N/A	#N/A	#N/A	#N/A	#N/A	#N/A	#N/A	#N/A	#N/A	#N/A	#N/A	#N/A	#N/A	1
96	3	Yes	Yes	Yes	Yes	4	1	#N/A	3	#N/A	Yes	No	No	Yes	No	Yes	No	No	No	No	No	No	Yes	No	No	2	Yes	Yes	No	No	No	Yes	3	Yes	1	#N/A	#N/A	#N/A	#N/A	#N/A	#N/A	#N/A	#N/A	#N/A	#N/A	#N/A	#N/A	#N/A	1
96	2	Yes	Yes	Yes	Yes	3	2	2	5	1	No	Yes	Yes	Yes	No	Yes	No	No	Yes	No	No	No	Yes	No	No	2	No	No	No	No	#N/A	Yes	2	Yes	1	#N/A	#N/A	#N/A	#N/A	#N/A	#N/A	#N/A	#N/A	#N/A	#N/A	#N/A	#N/A	#N/A	#N/A
96	1	Yes	No	Yes	Yes	#N/A	2	1	3	#N/A	Yes	No	Yes	Yes	No	Yes	No	Yes	No	No	No	No	Yes	No	No	2	No	No	No	No	No	Yes	2	Yes	1	#N/A	#N/A	#N/A	#N/A	#N/A	#N/A	#N/A	#N/A	#N/A	#N/A	#N/A	#N/A	#N/A	1
97	7	Yes	Yes	Yes	Yes	#N/A	1	3	#N/A	#N/A	No	No	No	Yes	Yes	No	No	No	Yes	Yes	No	No	No	No	No	2	No	No	No	No	#N/A	Yes	2	Yes	#N/A	#N/A	#N/A	#N/A	#N/A	2	#N/A	2	#N/A	#N/A	#N/A	#N/A	#N/A	#N/A	#N/A
97	6	Yes	Yes	Yes	Yes	#N/A	2	4	#N/A	#N/A	No	No	Yes	Yes	No	No	No	No	No	Yes	No	No	No	No	No	2	No	No	#N/A	#N/A	#N/A	Yes	2	Yes	#N/A	1	#N/A	#N/A	#N/A	#N/A	#N/A	#N/A	#N/A	#N/A	#N/A	#N/A	#N/A	#N/A	#N/A
97	5	Yes	Yes	Yes	Yes	#N/A	2	3	3	#N/A	No	No	No	No	Yes	No	No	No	No	Yes	No	No	Yes	No	No	2	No	No	No	No	No	Yes	2	Yes	1	#N/A	#N/A	#N/A	#N/A	#N/A	#N/A	#N/A	#N/A	#N/A	#N/A	#N/A	#N/A	#N/A	#N/A
97	4	Yes	Yes	Yes	Yes	1	3	4	3	5	No	Yes	No	Yes	No	No	No	No	No	No	No	Yes	Yes	No	No	2	No	No	No	No	#N/A	Yes	2	Yes	#N/A	2	#N/A	#N/A	#N/A	#N/A	#N/A	#N/A	#N/A	#N/A	#N/A	#N/A	#N/A	#N/A	#N/A
97	1	Yes	Yes	Yes	Yes	#N/A	2	#N/A	#N/A	2	No	No	No	No	No	Yes	No	No	No	No	No	No	No	No	Yes	2	No	No	No	No	No	Yes	2	Yes	#N/A	#N/A	#N/A	#N/A	#N/A	1	#N/A	#N/A	#N/A	#N/A	#N/A	#N/A	#N/A	#N/A	#N/A
97	2	Yes	Yes	Yes	Yes	#N/A	1	#N/A	#N/A	#N/A	Yes	No	No	Yes	No	Yes	No	No	No	Yes	No	No	Yes	No	Yes	2	No	No	No	No	No	Yes	3	Yes	#N/A	#N/A	#N/A	#N/A	#N/A	#N/A	#N/A	#N/A	#N/A	#N/A	#N/A	#N/A	#N/A	Yes	#N/A
97	3	Yes	Yes	Yes	Yes	1	3	5	#N/A	#N/A	No	No	No	Yes	No	No	No	No	No	Yes	No	No	Yes	No	No	2	Yes	Yes	No	No	#N/A	No	3	Yes	#N/A	1	#N/A	#N/A	#N/A	#N/A	#N/A	#N/A	#N/A	#N/A	#N/A	#N/A	#N/A	#N/A	#N/A
99	7	Yes	No	Yes	Yes	2	1	#N/A	2	3	No	No	No	Yes	No	No	No	No	Yes	No	No	No	No	No	No	1	No	No	No	No	No	Yes	2	Yes	#N/A	#N/A	#N/A	#N/A	#N/A	#N/A	#N/A	#N/A	#N/A	#N/A	#N/A	#N/A	#N/A	Yes	#N/A
99	6	Yes	No	Yes	Yes	#N/A	2	#N/A	5	3	No	Yes	No	Yes	No	No	No	No	No	No	No	Yes	No	No	No	2	Yes	No	No	No	No	Yes	3	Yes	#N/A	#N/A	#N/A	#N/A	#N/A	#N/A	#N/A	#N/A	#N/A	#N/A	#N/A	#N/A	#N/A	Yes	#N/A
99	5	Yes	Yes	Yes	Yes	1	3	#N/A	2	1	No	No	No	Yes	No	No	Yes	No	No	No	No	No	No	Yes	No	2	No	No	No	No	No	Yes	1	Yes	#N/A	#N/A	#N/A	#N/A	#N/A	#N/A	#N/A	#N/A	#N/A	#N/A	#N/A	#N/A	#N/A	Yes	#N/A
99	4	Yes	No	Yes	Yes	2	3	#N/A	5	4	No	No	No	Yes	No	No	No	No	Yes	Yes	No	No	No	No	No	1	No	No	No	No	No	Yes	2	Yes	#N/A	#N/A	#N/A	#N/A	#N/A	#N/A	#N/A	#N/A	#N/A	#N/A	#N/A	#N/A	#N/A	Yes	#N/A
99	3	Yes	No	Yes	Yes	#N/A	2	#N/A	#N/A	#N/A	No	No	No	Yes	Yes	No	No	No	No	Yes	No	No	No	No	No	1	No	No	No	No	No	Yes	2	Yes	1	#N/A	#N/A	#N/A	#N/A	#N/A	#N/A	#N/A	#N/A	#N/A	#N/A	#N/A	#N/A	No	#N/A
99	2	Yes	No	Yes	Yes	2	4	#N/A	2	2	No	No	No	Yes	No	No	Yes	No	Yes	No	No	No	No	No	No	2	Yes	No	No	No	#N/A	Yes	3	Yes	#N/A	#N/A	#N/A	#N/A	#N/A	#N/A	#N/A	#N/A	#N/A	#N/A	#N/A	#N/A	#N/A	Yes	#N/A
99	1	Yes	No	Yes	Yes	#N/A	2	#N/A	#N/A	3	No	No	No	Yes	No	No	Yes	No	Yes	No	No	No	No	No	No	1	No	No	No	No	#N/A	Yes	2	Yes	#N/A	#N/A	#N/A	#N/A	#N/A	#N/A	#N/A	#N/A	#N/A	#N/A	#N/A	#N/A	#N/A	Yes	#N/A
[truncated: 72 more columns]
